# Supplementary material for: Evolution of beta-lactam resistance causes fitness reductions and several cases of collateral sensitivities in the human pathogen Haemophilus influenzae
Source: Antimicrob Agents Chemother. 2025 Sep 22;69(11):e00576-25. doi: 10.1128/aac.00576-25 (PMC12587571; doi:10.1128/aac.00576-25)
Supplement: Supplemental tables — Tables S1 to S6. [file aac.00576-25-s0008.xlsx]

## Sheet: Suppl_Table1
Supplementary Table 1: All clones isolated from passages of the multi-step evolution experiments with information on detected AA substitutions, measured MICs, and relative fitness. The sequence data were obtained through the short-read sequencing approach and manual check of ompP2 in the BWA alignments. Amp - ampicillin, Ctx - cefotaxime, Cro - ceftriaxone, Mxf - moxifloxacin, Mrp - meropenem, Ak…
Sequencing_ID	Accession	Strain_name	Substitutions	Other_mutations	MIC_Amp_[mg/L]	MIC_Ctx_[mg/L]	MIC_Cro_[mg/L]	MIC_Mxf_[mg/L]	MIC_Mrp_[mg/L]	MIC_Ak_[mg/L]	MIC_K_[mg/L]	MIC_Cn_[mg/L]	MIC_Lev_[mg/L]	MIC_Clr_[mg/L]	MIC_Va_[mg/L]	MIC_Rd_[mg/L]	MIC_Cs_[mg/L]	MIC_Te_[mg/L]	rel_fitness_R1	rel_fitness_R2	rel_fitness_R3	rel_fitness_mean	rel_fitness_SD	adj_p-value
HAE-1	ERR14650800	parental_strain			0.19	0.008	0.003	0.016	0.064	16	4	2	0.012	48	>256	0.38	0.5	0.25
HAE-124	ERR14650801	E_control_01a	murC p.Ala158Val		0.25	0.012	0.003	0.016
HAE-125	ERR14650802	E_control_01b	murC p.Ala158Val		0.25	0.012	0.003	0.016
HAE-126	ERR14650803	E_control_02a			0.19	0.008	0.003	0.016
HAE-127	ERR14650804	E_control_02b			0.19	0.012	0.003	0.016
HAE-128	ERR14650805	E_control_03a			0.19	0.012	0.003	0.016
HAE-309	ERR14650806	E_control_04a	cpxR p.Arg208Leu		0.19	0.012	0.002	0.016
HAE-310	ERR14650807	E_control_04b			0.19	0.012	0.002	0.016
HAE-311	ERR14650808	E_control_05a			0.19	0.012	0.002	0.016
HAE-312	ERR14650809	E_control_05b			0.19	0.012	0.002	0.012
HAE-313	ERR14650810	E_control_06a	gltS p.Ala102Thr		0.25	0.012	0.002	0.012
HAE-314	ERR14650811	E_control_06b			0.25	0.016	0.002	0.016
HAE-315	ERR14650812	E_control_07a			0.25	0.016	0.002	0.016
HAE-316	ERR14650813	E_control_07b			0.25	0.016	0.002	0.016
HAE-318	ERR14650814	E_control_08a	ruvA p.Ala167Ala, lrp p.Met154Val		0.19	0.016	0.002	0.012
HAE-319	ERR14650815	E_control_08b	lrp p.Val82Phe		0.19	0.016	0.002	0.012
HAE-320	ERR14650816	E_control_09a	gltS p.Pro209Ser		0.19	0.016	0.002	0.012
HAE-321	ERR14650817	E_control_09b	gltS p.Asp279Asn		0.19	0.016	0.002	0.012
HAE-322	ERR14650818	E_control_10a	rpoC p.Pro132Ser, gltS p.Pro209Ser		0.19	0.016	0.002	0.012
HAE-323	ERR14650819	E_control_10b	gltS p.Glu195Lys		0.19	0.016	0.002	0.012
HAE-324	ERR14650820	E_control_11a	gltS p.Ala205Glu		0.19	0.016	0.002	0.012
HAE-325	ERR14650821	E_control_11b		g.637239del	0.19	0.016	0.002	0.012
HAE-326	ERR14650822	E_control_12a	gltS p.Ala205Glu		0.19	0.012	0.002	0.012
HAE-327	ERR14650823	E_control_12b		g.637239del	0.19	0.016	0.002	0.012
HAE-328	ERR14650824	E_control_13a	asnC p.Gly101Val, gltS p.Ala205Glu		0.25	0.012	0.002	0.012
HAE-329	ERR14650825	E_control_13b	gltS p.Ala205Glu		0.19	0.012	0.002	0.012
HAE-330	ERR14650826	E_control_14a	asnC p.Gly101Val, gltS p.Ala205Glu	g.766161del	0.19	0.016	0.002	0.012
HAE-331	ERR14650827	E_control_14b	asnC p.Gly101Val, gltS p.Ala205Glu		0.19	0.016	0.002	0.012
HAE-332	ERR14650828	E_control_15a		g.637239del	0.19	0.012	0.002	0.012
HAE-333	ERR14650829	E_control_15b	asnC p.Gly101Val, gltS p.Met360Ile		0.19	0.016	0.002	0.012
HAE-334	ERR14650830	E_control_16a	asnC p.Gly101Val, gltS p.Ala205Glu		0.19	0.012	0.002	0.012
HAE-335	ERR14650831	E_control_16b	uspE p.Gln169*	g.637239del	0.25	0.012	0.002	0.012
HAE-336	ERR14650832	E_control_17a	dcuB p.Gly109Ser, ruvA p.Ala167Ala, lrp p.Met154Val		0.25	0.012	0.002	0.016
HAE-337	ERR14650833	E_control_17b	gltS p.Met360Ile	g.637239del	0.25	0.012	0.002	0.012
HAE-338	ERR14650834	E_control_18a	dcuB p.Gly109Ser, ruvA p.Ala167Ala, lrp p.Met154Val		0.25	0.016	0.002	0.016
HAE-339	ERR14650835	E_control_18b	dcuB p.Glu131fs, ruvA p.Ala167Ala, lrp p.Met154Val		0.19	0.016	0.002	0.016
HAE-340	ERR14650836	E_control_19a	gltS p.Met360Ile	g.637239del	0.19	0.016	0.002	0.012
HAE-341	ERR14650837	E_control_19b	gltS p.Met360Ile	g.637239del	0.25	0.016	0.002	0.012
HAE-342	ERR14650838	E_control_20a	gltS p.Met360Ile	g.637239del	0.25	0.016	0.002	0.012
HAE-343	ERR14650839	E_control_20b	gltS p.Met360Ile	g.227909C>A, g.637239del	0.25	0.012	0.002	0.012
HAE-130	ERR14650840	E_0.125Amp_01a			0.25	0.016	0.003	0.016
HAE-131	ERR14650841	E_0.125Amp_01b			0.19	0.012	0.002	0.016
HAE-174	ERR14650842	E_0.125Amp_01c	relA p.Gly698Glu, murC p.Ala158Val		0.25	0.012	0.003	0.016
HAE-175	ERR14650843	E_0.125Amp_01d	murC p.Ala158Val		0.25	0.012	0.003	0.016
HAE-176	ERR14650844	E_0.125Amp_01e			0.25	0.012	0.003	0.016
HAE-132	ERR14650845	E_0.25Amp_02a	rpoB p.Arg151His		0.25	0.012	0.004	0.023
HAE-133	ERR14650846	E_0.25Amp_02b	rpoC p.Pro370Ser		0.38	0.008	0.004	0.023
HAE-177	ERR14650847	E_0.25Amp_02c	rpoC p.Pro370Ser, dnaK p.Leu571Phe		0.38	0.012	0.004	0.032
HAE-178	ERR14650848	E_0.25Amp_02d	rpoB p.Leu149Phe		0.38	0.016	0.006	0.032
HAE-179	ERR14650849	E_0.25Amp_02e	rpoB p.Leu149Phe		0.38	0.023	0.004	0.023	0.094	16	4	2	0.016	96	>256	0.5	0.5	0.25
HAE-134	ERR14650850	E_0.5Amp_03a	ftsI p.Ala530Ser		0.5	0.023	0.008	0.012
HAE-135	ERR14650851	E_0.5Amp_03b	glnS p.Ala128Thr		0.5	0.016	0.006	0.016
HAE-152	ERR14650852	E_0.5Amp_03c	ftsI p.Ala530Ser		0.38	0.016	0.006	0.012
HAE-153	ERR14650853	E_0.5Amp_03d	fucP p.Ile390Val, glnS p.Thr38Ile		0.25	0.008	0.003	0.016
HAE-154	ERR14650854	E_0.5Amp_03e	ftsI p.Ala530Ser		0.5	0.016	0.004	0.012
HAE-215	ERR14650855	E_0.5Amp_04a	rfbP p.Ser427Ile, ftsI p.Ala530Ser		0.5	0.023	0.008	0.016
HAE-216	ERR14650856	E_0.5Amp_04b	rpoB p.Leu149Phe, udk p.Gln77fs, ftsI p.Ala530Ser		0.75	0.032	0.012	0.023
HAE-217	ERR14650857	E_0.5Amp_05a	rpoB p.Leu149Phe, udk p.Gln77fs, ftsI p.Ala530Ser		0.75	0.032	0.012	0.023
HAE-218	ERR14650858	E_0.5Amp_05b	spoT p.Tyr412Cys, ftsI p.Ala530Ser		0.5	0.023	0.006	0.016	0.125	16	4	2	0.012	48	>256	0.38	0.5	0.25
HAE-219	ERR14650859	E_0.5Amp_06a	rpoB p.Leu149Phe, udk p.Gln77fs, ftsI p.Ala530Ser		0.75	0.032	0.008	0.023
HAE-220	ERR14650860	E_0.5Amp_06b	rpoB p.Leu149Phe, udk p.Gln77fs, ftsI p.Ala530Ser		0.75	0.032	0.012	0.023
HAE-221	ERR14650861	E_0.5Amp_07a	rpoB p.Leu149Phe, udk p.Gln77fs, ftsI p.Ala530Ser		0.75	0.032	0.012	0.023											1.12127	1.09305	1.02725	1.08052	0.0482432	0.109857
HAE-222	ERR14650862	E_0.5Amp_07b	rpoB p.Leu149Phe, udk p.Gln77fs, ftsI p.Ala530Ser		0.75	0.032	0.012	0.023
HAE-155	ERR14650863	E_1Amp_08a	rpoB p.Leu149Phe, udk p.Gln77fs, ftsI p.Ala530Ser		0.75	0.032	0.008	0.016
HAE-156	ERR14650864	E_1Amp_08b	rpoB p.Leu149Phe, udk p.Gln77fs, ftsI p.Ala530Ser		0.75	0.032	0.008	0.023
HAE-157	ERR14650865	E_1Amp_08c	rpoB p.Leu149Phe, udk p.Gln77fs, ftsI p.Ala530Ser		0.75	0.023	0.012	0.016
HAE-158	ERR14650866	E_1Amp_08d	rpoB p.Leu149Phe, udk p.Gln77fs, ftsI p.Ala530Ser		0.75	0.032	0.006	0.023
HAE-159	ERR14650867	E_1Amp_08e	rpoB p.Leu149Phe, udk p.Gln77fs, ftsI p.Ala530Ser		0.5	0.032	0.012	0.023
HAE-223	ERR14650868	E_1Amp_09a	rpoB p.Leu149Phe, udk p.Gln77fs, lapB p.Ser36Pro, ftsI p.Ala530Ser		0.75	0.032	0.012	0.023											0.799997	0.799154	0.850862	0.816671	0.0296133	0.015454
HAE-224	ERR14650869	E_1Amp_09b	rpoB p.Leu149Phe, udk p.Gln77fs, ftsI p.Ala530Ser		1	0.032	0.008	0.023
HAE-225	ERR14650870	E_1Amp_10a	rpoB p.Leu149Phe, udk p.Tyr47Cys, ompP5 p.Ala334fs, ftsI p.Ala530Ser		0.75	0.032	0.016	0.023
HAE-226	ERR14650871	E_1Amp_10b	rpoB p.Leu149Phe, udk p.Tyr47Cys, ompP5 p.Ala334fs, ftsI p.Ala530Ser		1	0.047	0.012	0.023	0.38	16	4	1.5	0.023	64	>256	0.38	0.38	0.5
HAE-227	ERR14650872	E_1Amp_11a	rpoB p.Leu149Phe, udk p.Gln77fs, prs p.Val88Met, ftsI p.Ala530Ser		0.75	0.032	0.012	0.023
HAE-228	ERR14650873	E_1Amp_11b	rpoB p.Leu149Phe, udk p.Gln77fs, prs p.Val88Met, ftsI p.Ala530Ser		1	0.032	0.012	0.023
HAE-229	ERR14650874	E_1Amp_12a	rpoB p.Leu149Phe, udk p.Gln77fs, prs p.Val88Met, ftsI p.Ala530Ser		0.75	0.032	0.016	0.023
HAE-230	ERR14650875	E_1Amp_12b	rpoB p.Leu149Phe, udk p.Gln77fs, prs p.Val88Met, ftsI p.Ala530Ser		1	0.032	0.016	0.023
HAE-231	ERR14650876	E_1Amp_13a	plsB p.Arg535Gln, rpoB p.Leu149Phe, udk p.Gln77fs, prs p.Gly256Ser, ftsI p.Ala530Ser		0.75	0.032	0.016	0.023											0.773284	0.810212	0.754005	0.779167	0.0285616	0.0106645
HAE-232	ERR14650877	E_1Amp_13b	plsB p.Arg535Gln, rpoB p.Leu149Phe, udk p.Gln77fs, prs p.Gly256Ser, ftsI p.Ala530Ser		0.75	0.032	0.016	0.032
HAE-233	ERR14650878	E_1Amp_14a	rpoB p.Leu149Phe, udk p.Gln77fs, prs p.Val88Met, lpxC p.Pro300fs, ftsI p.Ala530Ser		1	0.047	0.016	0.023
HAE-234	ERR14650879	E_1Amp_14b	plsB p.Arg535Gln, rpoB p.Leu149Phe, udk p.Gln77fs, prs p.Gly256Ser, ftsI p.Ala530Ser		1	0.047	0.012	0.023
HAE-235	ERR14650880	E_1Amp_15a	rpoB p.Leu149Phe, udk p.Gln77fs, prs p.Val88Met, lpxC p.Pro300fs, ftsI p.Ala530Ser		1	0.047	0.012	0.032
HAE-236	ERR14650881	E_1Amp_15b	rpoB p.Leu149Phe, udk p.Gln77fs, prs p.Val88Met, lpxC p.Pro300fs, ftsI p.Ala530Ser, dmsC p.Gln180Gln		0.75	0.047	0.016	0.032											0.802365	0.811975	0.768331	0.794224	0.0229326	0.00970243
HAE-237	ERR14650882	E_1Amp_16a	rpoB p.Leu149Phe, udk p.Gln77fs, prs p.Val88Met, lpxC p.Pro300fs, ftsI p.Ala530Ser		1	0.064	0.016	0.032
HAE-238	ERR14650883	E_1Amp_16b	plsB p.Arg535Gln, rpoB p.Leu149Phe, udk p.Gln77fs, prs p.Gly256Ser, ftsI p.Ala530Ser		1	0.064	0.012	0.032
HAE-239	ERR14650884	E_1Amp_17a	rpoA p.Gly73Asp, plsB p.Arg535Gln, rpoB p.Leu149Phe, udk p.Gln77fs, prs p.Gly256Ser, ftsI p.Ala530Ser		1	0.047	0.012	0.032											1.02872	1.02651	1.07994	1.04506	0.0302262	0.127679
HAE-240	ERR14650885	E_1Amp_17b	rpoB p.Leu149Phe, udk p.Gln77fs, prs p.Val88Met, lpxC p.Pro300fs, ftsI p.Ala530Ser		1	0.064	0.008	0.032
HAE-241	ERR14650886	E_1Amp_18a	rpoA p.Gly73Asp, plsB p.Arg535Gln, rpoB p.Leu149Phe, udk p.Gln77fs, prs p.Gly256Ser, ftsI p.Ala530Ser		0.75	0.064	0.008	0.032
HAE-242	ERR14650887	E_1Amp_18b	rpoB p.Leu149Phe, udk p.Gln77fs, prs p.Val88Met, lpxC p.Pro300fs, ftsI p.Ala530Ser		1	0.047	0.008	0.023
HAE-243	ERR14650888	E_1Amp_19a	kefBC p.Glu551Val, plsB p.Arg535Gln, rpoB p.Leu149Phe, udk p.Gln77fs, prs p.Gly256Ser, ftsI p.Ala530Ser		0.75	0.064	0.008	0.032
HAE-244	ERR14650889	E_1Amp_19b	plsB p.Arg535Gln, rpoB p.Leu149Phe, rpoC p.Arg260Cys, udk p.Gln77fs, prs p.Gly256Ser, ftsI p.Ala530Ser		1	0.064	0.008	0.032	0.5	8	2	1.5	0.023	64	>256	0.75	0.38	0.38	0.731945	0.687948	0.674781	0.698225	0.0299357	0.00970243
HAE-245	ERR14650890	E_1Amp_20a	plsB p.Arg535Gln, rpoB p.Leu149Phe, udk p.Gln77fs, prs p.Gly256Ser, lrp p.Glu83Gly, ftsI p.Ala530Ser		0.75	0.064	0.012	0.032
HAE-246	ERR14650891	E_1Amp_20b	rpoA p.Gly73Asp, plsB p.Arg535Gln, rpoB p.Leu149Phe, udk p.Gln77fs, prs p.Gly256Ser, ftsI p.Ala530Ser		1	0.047	0.008	0.032
HAE-136	ERR14650892	E_0.008Ctx_01a	murC p.Ala158Val		0.25	0.012	0.003	0.012
HAE-137	ERR14650893	E_0.008Ctx_01b	murC p.Ala158Val		0.19	0.012	0.003	0.016
HAE-180	ERR14650894	E_0.008Ctx_01c	murC p.Ala158Val		0.25	0.012	0.003	0.016
HAE-181	ERR14650895	E_0.008Ctx_01d	pnp p.Glu471*		0.25	0.012	0.004	0.016
HAE-182	ERR14650896	E_0.008Ctx_01e	pnp p.Glu471*		0.25	0.016	0.004	0.016
HAE-138	ERR14650897	E_0.016Ctx_02a	pnp p.Val423fs, ftsI p.Ala530Ser		0.75	0.032	0.008	0.016
HAE-139	ERR14650898	E_0.016Ctx_02b	pnp p.Gln159*, udk p.Asp141Asn, ftsI p.Ala530Ser		0.5	0.032	0.008	0.016
HAE-183	ERR14650899	E_0.016Ctx_02c	pnp p.Val423fs, ftsI p.Ala530Ser		0.5	0.023	0.006	0.016
HAE-184	ERR14650900	E_0.016Ctx_02d	pnp p.Val423fs, ftsI p.Ala530Ser		0.5	0.032	0.008	0.016
HAE-185	ERR14650901	E_0.016Ctx_02e	pnp p.Val423fs, ftsI p.Ala530Ser		0.75	0.032	0.012	0.016	0.125	12	4	2	0.012	12	>256	0.38	0.38	0.19	0.625573	0.6091	0.641556	0.62541	0.0162287	0.00421922
HAE-247	ERR14650902	E_0.016Ctx_03a	pnp p.Gln159*, udk p.Asp141Asn, ftsI p.Ala530Ser		0.5	0.032	0.004	0.016	0.094	12	4	1.5	0.012	16	>256	0.38	0.5	0.19	0.828384	0.806021	0.843156	0.825854	0.0186961	0.00970243
HAE-248	ERR14650903	E_0.016Ctx_03b	pnp p.Gln159*, udk p.Asp141Asn, ftsI p.Ala530Ser		0.5	0.032	0.006	0.016
HAE-249	ERR14650904	E_0.016Ctx_04a	artP p.Arg155Ser		0.25	0.016	0.002	0.023
HAE-250	ERR14650905	E_0.016Ctx_04b	ompP1 p.Asp388His, spoT p.Phe376Cys		0.19	0.012	0.002	0.023
HAE-251	ERR14650906	E_0.016Ctx_05a	pnp p.Val423fs, ftsI p.Ala530Ser, ftsI p.Thr443Ala		0.38	0.064	0.012	0.016
HAE-252	ERR14650907	E_0.016Ctx_05b	pnp p.Val423fs, ftsI p.Ala530Ser, ftsI p.Thr443Ala		0.5	0.064	0.012	0.012	0.094	12	3	1.5	0.012	16	>256	0.38	0.5	0.19	0.810719	0.709008	0.74112	0.753616	0.0519942	0.0230641
HAE-140	ERR14650908	E_0.032Ctx_06a	pnp p.Val423fs, ftsI p.Ala530Ser, ftsI p.Thr443Ala		0.5	0.064	0.016	0.012
HAE-141	ERR14650909	E_0.032Ctx_06b	pnp p.Val423fs, ftsI p.Ala530Ser, ftsI p.Thr443Ala		0.75	0.047	0.023	0.016
HAE-160	ERR14650910	E_0.032Ctx_06c	pnp p.Val423fs, plsB p.Glu299Lys, ftsI p.Ala530Ser, ftsI p.Thr443Ala		0.38	0.047	0.016	0.012
HAE-161	ERR14650911	E_0.032Ctx_06d	pnp p.Val423fs, plsB p.Glu299Lys, ftsI p.Ala530Ser, ftsI p.Thr443Ala		0.5	0.047	0.016	0.012
HAE-162	ERR14650912	E_0.032Ctx_06e	pnp p.Val423fs, plsB p.Glu299Lys, ftsI p.Ala530Ser, ftsI p.Thr443Ala		0.75	0.047	0.016	0.012
HAE-253	ERR14650913	E_0.032Ctx_07a	pnp p.Val423fs, plsB p.Glu299Lys, ftsI p.Ala530Ser, ftsI p.Thr443Ala		0.5	0.064	0.016	0.016											0.976569	0.904408	0.983811	0.95493	0.0439025	0.217354
HAE-254	ERR14650914	E_0.032Ctx_07b	pnp p.Val423fs, plsB p.Glu299Lys, ftsI p.Ala530Ser, ftsI p.Thr443Ala		0.5	0.094	0.012	0.016
HAE-255	ERR14650915	E_0.032Ctx_08a	pnp p.Val423fs, rpoC p.Leu1314Ile, ftsI p.Ala530Ser, ftsI p.Thr443Ala		0.5	0.064	0.012	0.016
HAE-256	ERR14650916	E_0.032Ctx_08b	pnp p.Val423fs, spoT p.Trp339Leu, ftsI p.Ala530Ser, ftsI p.Thr443Ala		0.5	0.064	0.012	0.012
HAE-257	ERR14650917	E_0.032Ctx_09a	pnp p.Val423fs, ftsI p.Ala530Ser, ftsI p.Thr443Ala		0.5	0.064	0.012	0.012											0.783427	0.76535	0.725407	0.758062	0.0296888	0.0103471
HAE-258	ERR14650918	E_0.032Ctx_09b	pnp p.Val423fs, plsB p.Glu299Lys, ftsI p.Ala530Ser, ftsI p.Thr443Ala		0.38	0.064	0.012	0.012
HAE-259	ERR14650919	E_0.032Ctx_10a	pnp p.Val423fs, rfbP p.Arg467Leu, rpoC p.Leu1314Ile, ftsI p.Ala530Ser, ftsI p.Thr443Ala		0.38	0.064	0.012	0.016
HAE-260	ERR14650920	E_0.032Ctx_10b	pnp p.Val423fs, rpoC p.Leu1314Ile, ftsI p.Ala530Ser, ftsI p.Thr443Ala	g.1783667G>A	0.5	0.064	0.016	0.016
HAE-163	ERR14650921	E_0.064Ctx_11a	pnp p.Val423fs, spoT p.Trp339Leu, ftsI p.Ala530Ser, ftsI p.Thr443Ala, ftsI p.Thr322Ile		0.5	0.094	0.023	0.012
HAE-164	ERR14650922	E_0.064Ctx_11b	pnp p.Val423fs, spoT p.Trp339Leu, ftsI p.Ala530Ser, ftsI p.Thr443Ala, ftsI p.Thr322Ile		0.38	0.125	0.032	0.012
HAE-165	ERR14650923	E_0.064Ctx_11c	pnp p.Val423fs, spoT p.Trp339Leu, ftsI p.Ala530Ser, ftsI p.Thr443Ala, ftsI p.Thr322Ile		0.38	0.094	0.032	0.012
HAE-166	ERR14650924	E_0.064Ctx_11d	pnp p.Val423fs, spoT p.Trp339Leu, ftsI p.Ala530Ser, ftsI p.Thr443Ala, ftsI p.Thr322Ile		0.5	0.094	0.032	0.012
HAE-167	ERR14650925	E_0.064Ctx_11e	pnp p.Val423fs, spoT p.Trp339Leu, ftsI p.Ala530Ser, ftsI p.Thr443Ala, ftsI p.Thr322Ile		0.5	0.094	0.047	0.016
HAE-261	ERR14650926	E_0.064Ctx_12a	pnp p.Val423fs, spoT p.Trp339Leu, ftsI p.Ala530Ser, ftsI p.Thr443Ala, ftsI p.Thr322Ile		0.5	0.125	0.023	0.016	0.094	12	4	2	0.012	24	>256	0.38	0.38	0.25
HAE-262	ERR14650927	E_0.064Ctx_12b	pnp p.Val423fs, spoT p.Trp339Leu, ftsI p.Ala530Ser, ftsI p.Thr443Ala, ftsI p.Thr322Ile		0.5	0.125	0.023	0.016
HAE-263	ERR14650928	E_0.064Ctx_13a	pnp p.Val423fs, spoT p.Trp339Leu, ftsI p.Ala530Ser, ftsI p.Thr443Ala, ftsI p.Thr322Ile		0.5	0.125	0.032	0.016											0.753203	0.781785	0.828812	0.787933	0.0381774	0.01794
HAE-264	ERR14650929	E_0.064Ctx_13b	pnp p.Val423fs, spoT p.Trp339Leu, ftsI p.Ala530Ser, ftsI p.Thr443Ala, ftsI p.Thr322Ile		0.38	0.125	0.032	0.016
HAE-265	ERR14650930	E_0.064Ctx_14a	pnp p.Val423fs, spoT p.Trp339Leu, ftsI p.Ala530Ser, ftsI p.Thr443Ala, ftsI p.Thr322Ile		0.5	0.125	0.023	0.016
HAE-266	ERR14650931	E_0.064Ctx_14b	pnp p.Val423fs, spoT p.Trp339Leu, ftsI p.Ala530Ser, ftsI p.Thr443Ala, ftsI p.Thr322Ile		0.38	0.125	0.032	0.012
HAE-267	ERR14650932	E_0.064Ctx_15a	pnp p.Val423fs, spoT p.Trp339Leu, ftsI p.Ala530Ser, ftsI p.Thr443Ala, ftsI p.Thr322Ile		0.38	0.125	0.032	0.016											0.773898	0.827517	0.713126	0.771514	0.0572329	0.02869
HAE-268	ERR14650933	E_0.064Ctx_15b	pnp p.Val423fs, spoT p.Trp339Leu, ftsI p.Ala530Ser, ftsI p.Thr443Ala, ftsI p.Thr322Ile		0.5	0.125	0.016	0.016
HAE-269	ERR14650934	E_0.064Ctx_16a	pnp p.Val423fs, spoT p.Trp339Leu, ftsI p.Ala530Ser, ftsI p.Thr443Ala, ftsI p.Thr322Ile		0.5	0.19	0.032	0.016
HAE-270	ERR14650935	E_0.064Ctx_16b	pnp p.Val423fs, spoT p.Trp339Leu, ftsI p.Ala530Ser, ftsI p.Thr443Ala, ftsI p.Thr322Ile		0.38	0.19	0.032	0.016
HAE-271	ERR14650936	E_0.064Ctx_17a	pnp p.Val423fs, spoT p.Trp339Leu, ftsI p.Ala530Ser, ftsI p.Thr443Ala, ftsI p.Thr322Ile		0.5	0.125	0.032	0.016
HAE-272	ERR14650937	E_0.064Ctx_17b	pnp p.Val423fs, spoT p.Trp339Leu, ftsI p.Ala530Ser, ftsI p.Thr443Ala, ftsI p.Thr322Ile		0.38	0.125	0.032	0.012
HAE-273	ERR14650938	E_0.064Ctx_18a	pnp p.Val423fs, gorA p.Tyr70Asp, spoT p.Trp339Leu, ftsI p.Ala530Ser, ftsI p.Thr443Ala, ftsI p.Thr322Ile		0.5	0.125	0.032	0.016
HAE-274	ERR14650939	E_0.064Ctx_18b	fis p.Lys95fs, pnp p.Val423fs, spoT p.Trp339Leu, ftsI p.Ala530Ser, ftsI p.Thr443Ala, ftsI p.Thr322Ile		0.5	0.19	0.047	0.016
HAE-275	ERR14650940	E_0.125Ctx_19a	pnp p.Val423fs, spoT p.Trp339Leu, ftsA p.Arg256Trp, ftsI p.Ala530Ser, ftsI p.Thr443Ala, ftsI p.Thr322Ile		0.5	0.125	0.032	0.012											0.648039	0.60971	0.647412	0.635054	0.0219502	0.00541658
HAE-276	ERR14650941	E_0.125Ctx_19b	pnp p.Val423fs, spoT p.Trp339Leu, ftsA p.Arg256Trp, ftsI p.Ala530Ser, ftsI p.Thr443Ala, ftsI p.Thr322Ile		0.5	0.19	0.032	0.012
HAE-277	ERR14650942	E_0.125Ctx_19c	pnp p.Val423fs, spoT p.Trp339Leu, ftsA p.Arg256Trp, ftsI p.Ala530Ser, ftsI p.Thr443Ala, ftsI p.Thr322Ile		0.5	0.125	0.032	0.008
HAE-278	ERR14650943	E_0.125Ctx_19d	pnp p.Val423fs, spoT p.Trp339Leu, ftsA p.Arg256Trp, ftsI p.Ala530Ser, ftsI p.Thr443Ala, ftsI p.Thr322Ile		0.5	0.125	0.032	0.012
HAE-279	ERR14650944	E_0.125Ctx_19e	fis p.Met68Thr, pnp p.Val423fs, spoT p.Trp339Leu, ftsA p.Arg256Trp, ftsI p.Ala530Ser, ftsI p.Thr443Ala, ftsI p.Thr322Ile		0.5	0.125	0.047	0.012
HAE-280	ERR14650945	E_0.125Ctx_20a	pnp p.Val423fs, spoT p.Trp339Leu, ftsI p.Ala530Ser, ftsI p.Thr443Ala, ftsI p.Thr322Ile		0.75	0.125	0.032	0.016
HAE-281	ERR14650946	E_0.125Ctx_20b	secA p.Ala392Val, pnp p.Val423fs, spoT p.Trp339Leu, ftsA p.Arg256Trp, ftsI p.Ala530Ser, ftsI p.Thr443Ala, ftsI p.Thr322Ile		0.5	0.125	0.032	0.016
HAE-377	ERR14650947	E_0.002Cro.1_01a			0.25	0.016	0.002	0.016
HAE-378	ERR14650948	E_0.002Cro.1_01b			0.25	0.016	0.003	0.016
HAE-379	ERR14650949	E_0.002Cro.1_01c			0.25	0.016	0.002	0.016
HAE-380	ERR14650950	E_0.002Cro.1_01d			0.25	0.016	0.002	0.016
HAE-381	ERR14650951	E_0.002Cro.1_01e			0.25	0.016	0.002	0.016
HAE-383	ERR14650952	E_0.004Cro.1_02b	ompP2 p.Val353fs		0.5	0.064	0.032	0.047											0.864741	0.794416	0.731721	0.796959	0.0665463	0.0399027
HAE-384	ERR14650953	E_0.004Cro.1_02c	ompP2 p.Gly354fs		0.5	0.064	0.023	0.047
HAE-385	ERR14650954	E_0.004Cro.1_02d	ompP2 p.Gly354fs		0.38	0.064	0.023	0.047
HAE-386	ERR14650955	E_0.004Cro.1_02e	ompP2 p.Gly354fs		0.5	0.047	0.023	0.047
HAE-387	ERR14650956	E_0.008Cro.1_03a	ompP2 p.Gly354fs		0.38	0.064	0.023	0.023
HAE-388	ERR14650957	E_0.008Cro.1_03b	ompP2 p.Gly354fs		0.38	0.047	0.023	0.032
HAE-389	ERR14650958	E_0.008Cro.1_03c	ompP2 p.Gly354fs		0.38	0.047	0.023	0.047
HAE-390	ERR14650959	E_0.008Cro.1_03d	ompP2 p.Val353fs		0.5	0.064	0.023	0.047
HAE-391	ERR14650960	E_0.008Cro.1_03e	ompP2 p.Gly354fs		0.38	0.064	0.023	0.047
HAE-392	ERR14650961	E_0.016Cro.1_04a	ompP2 p.Val353fs		0.5	0.094	0.023	0.047
HAE-393	ERR14650962	E_0.016Cro.1_04b	ompP2 p.Val353fs		0.5	0.094	0.032	0.047
HAE-394	ERR14650963	E_0.016Cro.1_04c	ompP2 p.Val353fs		0.5	0.064	0.032	0.047
HAE-395	ERR14650964	E_0.016Cro.1_04d	ompP2 p.Val353fs		0.5	0.064	0.023	0.047
HAE-396	ERR14650965	E_0.016Cro.1_04e	ompP2 p.Val353fs		0.5	0.064	0.032	0.047
HAE-397	ERR14650966	E_0.016Cro.1_05a	ompP2 p.Val353fs		0.5	0.064	0.023	0.047
HAE-398	ERR14650967	E_0.016Cro.1_05b	ompP2 p.Val353fs		0.5	0.094	0.023	0.047											0.669806	0.686852	0.73481	0.697156	0.0337051	0.00970243
HAE-399	ERR14650968	E_0.016Cro.1_06a	ompP2 p.Val353fs		0.5	0.064	0.023	0.047
HAE-400	ERR14650969	E_0.016Cro.1_06b	ompP2 p.Val353fs		0.5	0.064	0.023	0.047	0.064	24	6	3	0.047	96	>256	0.38	0.5	0.5
HAE-401	ERR14650970	E_0.016Cro.1_07a	ompP2 p.Gly354fs	g.1692003G>A	0.5	0.064	0.047	0.047
HAE-402	ERR14650971	E_0.016Cro.1_07b	ompP2 p.Gly354fs	g.1692003G>A	0.5	0.064	0.047	0.047
HAE-403	ERR14650972	E_0.032Cro.1_08a	ompP2 p.Gly354fs		0.5	0.094	0.064	0.064
HAE-404	ERR14650973	E_0.032Cro.1_08b	pnp p.Ala440Val, ompP2 p.Gly354fs		0.5	0.094	0.064	0.047
HAE-405	ERR14650974	E_0.032Cro.1_08c	ompP2 p.Gly354fs		0.75	0.125	0.064	0.064
HAE-406	ERR14650975	E_0.032Cro.1_08d	ompP2 p.Gly354fs		0.75	0.125	0.064	0.064
HAE-407	ERR14650976	E_0.032Cro.1_08e	ompP2 p.Gly354fs	g.1692003G>A	0.5	0.064	0.047	0.047
HAE-408	ERR14650977	E_0.032Cro.1_09a	pnp p.Glu18*, ompP2 p.Gly354fs	g.1692003G>A	1	0.19	0.094	0.064
HAE-411	ERR14650978	E_0.032Cro.1_10a	pnp p.Glu80*, ompP2 p.Gly354fs	g.1692003G>A	1.5	0.19	0.094	0.047	0.19	12	4	2	0.032	32	>256	0.5	0.38	0.5
HAE-412	ERR14650979	E_0.032Cro.1_10b	ompP2 p.Gly354fs		0.75	0.125	0.094	0.064
HAE-413	ERR14650980	E_0.032Cro.1_11a	rpsM p.Ala18Thr, ompP2 p.Gly354fs	g.1692003G>A	1	0.19	0.094	0.047
HAE-414	ERR14650981	E_0.032Cro.1_11b	pnp p.Gly444fs, ompP2 p.Gly354fs	g.1692003G>A	1	0.125	0.094	0.047
HAE-415	ERR14650982	E_0.032Cro.1_12a	ompP2 p.Gly354fs		0.75	0.125	0.094	0.047
HAE-416	ERR14650983	E_0.032Cro.1_12b	rpsM p.Ala18Thr, ompP2 p.Gly354fs	g.1692003G>A	1	0.125	0.094	0.047
HAE-417	ERR14650984	E_0.032Cro.1_13a	rpsM p.Ala18Thr, ompP2 p.Gly354fs	g.1692003G>A	1	0.125	0.064	0.047
HAE-418	ERR14650985	E_0.032Cro.1_13b	rpsM p.Ala18Thr, ompP2 p.Gly354fs	g.1692003G>A	1	0.125	0.094	0.047
HAE-419	ERR14650986	E_0.032Cro.1_14a	rpsM p.Ala18Thr, ompP2 p.Gly354fs	g.1692003G>A	1	0.094	0.064	0.047
HAE-421	ERR14650987	E_0.032Cro.1_14b	rpsM p.Ala18Thr, ompP2 p.Gly354fs	g.1692003G>A	1	0.125	0.094	0.047
HAE-422	ERR14650988	E_0.064Cro.1_15a	secG p.Gly44Asp, ompP2 p.Gly354fs		1	0.125	0.094	0.094
HAE-423	ERR14650989	E_0.064Cro.1_15b	rpsM p.Ala18Thr, pnp p.Met601*, ompP2 p.Gly354fs	g.1692003G>A	1.5	0.19	0.125	0.064
HAE-424	ERR14650990	E_0.064Cro.1_15c	secG p.Gly44Asp, ompP2 p.Gly354fs		1	0.125	0.094	0.064
HAE-425	ERR14650991	E_0.064Cro.1_15d	secG p.Gly44Asp, ompP2 p.Gly354fs		1	0.19	0.125	0.064
HAE-426	ERR14650992	E_0.064Cro.1_15e	rpsM p.Ala18Thr, pnp p.Gly626Cys, ompP2 p.Gly354fs	g.1692003G>A	1	0.125	0.094	0.047
HAE-427	ERR14650993	E_0.064Cro.1_16a	secG p.Gly44Asp, ompP2 p.Gly354fs		0.75	0.19	0.094	0.064
HAE-429	ERR14650994	E_0.064Cro.1_16b	secG p.Gly44Asp, ompP2 p.Gly354fs		1	0.19	0.125	0.064
HAE-430	ERR14650995	E_0.064Cro.1_17a	pnp p.Glu80*, ompP2 p.Gly354fs	g.1692003G>A	1	0.125	0.094	0.064
HAE-431	ERR14650996	E_0.064Cro.1_17b	pnp p.Glu80*, ompP2 p.Gly354fs, Rd_08000 p.Pro47fs	g.1692003G>A	1	0.125	0.094	0.064
HAE-432	ERR14650997	E_0.064Cro.1_18a	pnp p.Glu80*, ompP2 p.Gly354fs, Rd_08000 p.Pro47fs	g.1692003G>A	1.5	0.19	0.125	0.064
HAE-434	ERR14650998	E_0.064Cro.1_18b	pnp p.Glu80*, ompP2 p.Gly354fs, Rd_08000 p.Pro47fs	g.1692003G>A	1.5	0.19	0.094	0.064	0.25	12	4	2	0.047	64	>256	0.75	0.38	0.5
HAE-435	ERR14650999	E_0.064Cro.1_19a	pnp p.Glu80*, ompP2 p.Gly354fs, Rd_08000 p.Pro47fs	g.1692003G>A	1	0.19	0.094	0.094
HAE-436	ERR14651000	E_0.064Cro.1_19b	secA p.Glu880*, rpsM p.Ala18Thr, ompP2 p.Gly354fs	g.1692003G>A	1	0.19	0.125	0.064
HAE-437	ERR14651001	E_0.064Cro.1_20a	secA p.Glu880*, rpsM p.Ala18Thr, ompP2 p.Gly354fs	g.1692003G>A	1	0.19	0.094	0.064
HAE-438	ERR14651002	E_0.064Cro.1_20b	secA p.Glu880*, rpsM p.Ala18Thr, ompP2 p.Gly354fs	g.1692003G>A	1	0.19	0.125	0.064
HAE-440	ERR14651003	E_0.002Cro.2_01a			0.38	0.016	0.002	0.012
HAE-441	ERR14651004	E_0.002Cro.2_01b			0.38	0.016	0.002	0.012
HAE-442	ERR14651005	E_0.002Cro.2_01c			0.38	0.012	0.002	0.012
HAE-443	ERR14651006	E_0.002Cro.2_01d			0.38	0.016	0.002	0.012
HAE-444	ERR14651007	E_0.002Cro.2_01e			0.125	0.016	0.002	0.016
HAE-445	ERR14651008	E_0.002Cro.2_02a			0.38	0.016	0.002	0.012
HAE-446	ERR14651009	E_0.002Cro.2_02b			0.38	0.012	0.002	0.012
HAE-447	ERR14651010	E_0.004Cro.2_03a	ftsI p.Ala561Glu		0.5	0.032	0.006	0.012
HAE-448	ERR14651011	E_0.004Cro.2_03b	ftsI p.Ala561Glu		0.25	0.032	0.006	0.016
HAE-449	ERR14651012	E_0.004Cro.2_03c	ftsI p.Ala561Glu		0.25	0.023	0.008	0.016
HAE-450	ERR14651013	E_0.004Cro.2_03d	ftsI p.Asp551Tyr		0.75	0.064	0.016	0.006
HAE-451	ERR14651014	E_0.004Cro.2_03e	ftsI p.Ala561Glu		0.75	0.064	0.016	0.008
HAE-452	ERR14651015	E_0.008Cro.2_04a	ftsI p.Asp551Tyr		0.75	0.094	0.008	0.008
HAE-453	ERR14651016	E_0.008Cro.2_04b	ftsI p.Asp551Tyr		0.5	0.094	0.016	0.012
HAE-454	ERR14651017	E_0.008Cro.2_04c	ftsI p.Asp551Tyr		0.75	0.064	0.012	0.008
HAE-455	ERR14651018	E_0.008Cro.2_04d	ftsI p.Asp551Tyr		0.75	0.047	0.016	0.008
HAE-456	ERR14651019	E_0.008Cro.2_04e	ftsI p.Asp551Tyr		0.75	0.064	0.016	0.008
HAE-457	ERR14651020	E_0.008Cro.2_05a	ftsI p.Asp551Tyr		0.5	0.064	0.016	0.012
HAE-458	ERR14651021	E_0.008Cro.2_05b	ftsI p.Asp551Tyr		0.75	0.064	0.016	0.008											0.895233	0.903206	0.933818	0.910752	0.0203697	0.0253868
HAE-459	ERR14651022	E_0.008Cro.2_06a	ftsI p.Asp551Tyr		0.75	0.094	0.012	0.008
HAE-460	ERR14651023	E_0.008Cro.2_06b	ftsI p.Asp551Tyr		0.5	0.064	0.016	0.006
HAE-461	ERR14651024	E_0.016Cro.2_07a	glnS p.Ala128Thr, ftsI p.Asp551Tyr		0.5	0.047	0.016	0.008
HAE-462	ERR14651025	E_0.016Cro.2_07b	glnS p.Ala128Thr, ftsI p.Asp551Tyr		0.75	0.064	0.016	0.006
HAE-463	ERR14651026	E_0.016Cro.2_07c	rpoB p.Gly154Asp, ftsI p.Asp551Tyr		0.5	0.125	0.032	0.016											0.837187	0.835701	0.81451	0.829133	0.0126856	0.0070673
HAE-464	ERR14651027	E_0.016Cro.2_07d	glnS p.Ala128Thr, ftsI p.Asp551Tyr		0.75	0.064	0.016	0.008
HAE-465	ERR14651028	E_0.016Cro.2_07e	rpoB p.Gly154Asp, ftsI p.Asp551Tyr		1	0.125	0.016	0.012
HAE-466	ERR14651029	E_0.016Cro.2_08a	rpoB p.Gly154Asp, ftsI p.Asp551Tyr		1	0.125	0.023	0.016
HAE-467	ERR14651030	E_0.016Cro.2_08b	rpoB p.Gly154Asp, ftsI p.Asp551Tyr		1	0.094	0.032	0.016
HAE-468	ERR14651031	E_0.016Cro.2_09a	rpoB p.Gly154Asp, ftsI p.Asp551Tyr		1	0.19	0.016	0.016	0.125	12	3	1.5	0.006	48	128	0.38	0.5	0.38
HAE-469	ERR14651032	E_0.016Cro.2_09b	rpoB p.Gly154Asp, ftsI p.Asp551Tyr		0.75	0.125	0.032	0.016
HAE-470	ERR14651033	E_0.016Cro.2_10a	mltC p.Ala227Asp, ftsI p.Asp551Tyr		0.5	0.19	0.032	0.012											0.822609	0.889476	0.783338	0.831808	0.0536637	0.0399027
HAE-471	ERR14651034	E_0.016Cro.2_10b	rpoB p.Gly154Asp, ftsI p.Asp551Tyr		0.75	0.094	0.023	0.016
HAE-472	ERR14651035	E_0.032Cro.2_11a	kfiC p.Gln147fs, mltC p.Ala227Asp, spoT p.Gly148_Ser149del, ftsI p.Asp551Tyr		0.38	0.19	0.016	0.008											0.58429	0.590626	0.576123	0.58368	0.00727088	0.0009149
HAE-473	ERR14651036	E_0.032Cro.2_11b	mltC p.Ala227Asp, glnS p.Asp186Val, ftsI p.Asp551Tyr		0.75	0.25	0.023	0.008
HAE-474	ERR14651037	E_0.032Cro.2_11c	mltC p.Ala227Asp, udk p.Val92fs, ftsI p.Asp551Tyr	trnQ tRNA c.55C>A	0.5	0.094	0.094	0.012
HAE-475	ERR14651038	E_0.032Cro.2_11d	kfiC p.Gln147fs, mltC p.Ala227Asp, spoT p.Gly148_Ser149del, ftsI p.Asp551Tyr		0.19	0.094	0.032	0.012
HAE-476	ERR14651039	E_0.032Cro.2_11e	kfiC p.Gln147fs, mltC p.Ala227Asp, spoT p.Gly148_Ser149del, ftsI p.Asp551Tyr		0.75	0.125	0.064	0.012
HAE-477	ERR14651040	E_0.032Cro.2_12a	kfiC p.Gln147fs, mltC p.Ala227Asp, spoT p.Gly148_Ser149del, ftsI p.Asp551Tyr		0.19	0.125	0.032	0.016
HAE-478	ERR14651041	E_0.032Cro.2_12b	mltC p.Ala227Asp, udk p.Val92fs, ftsI p.Asp551Tyr	trnQ tRNA c.55C>A	0.38	0.19	0.032	0.012
HAE-479	ERR14651042	E_0.032Cro.2_13a	kfiC p.Gln147fs, mltC p.Ala227Asp, spoT p.Gly148_Ser149del, ftsI p.Asp551Tyr		0.5	0.094	0.047	0.008
HAE-480	ERR14651043	E_0.032Cro.2_13b	kfiC p.Gln147fs, mltC p.Ala227Asp, spoT p.Gly148_Ser149del, ftsI p.Asp551Tyr		0.25	0.19	0.016	0.016											0.573116	0.575126	0.578649	0.575631	0.00280081	0.000392025
HAE-481	ERR14651044	E_0.032Cro.2_14a	kfiC p.Gln147fs, mltC p.Ala227Asp, spoT p.Gly148_Ser149del, ftsI p.Asp551Tyr		0.38	0.19	0.023	0.008
HAE-482	ERR14651045	E_0.032Cro.2_14b	mltC p.Ala227Asp, rpoB p.Ala1278Val, ftsI p.Asp551Tyr		0.38	0.125	0.032	0.008
HAE-483	ERR14651046	E_0.032Cro.2_15a	kfiC p.Gln147fs, mltC p.Ala227Asp, spoT p.Gly148_Ser149del, ftsI p.Asp551Tyr		0.5	0.094	0.047	0.008
HAE-484	ERR14651047	E_0.032Cro.2_15b	kfiC p.Gln147fs, mltC p.Ala227Asp, spoT p.Gly148_Ser149del, ftsI p.Asp551Tyr		0.25	0.125	0.047	0.012
HAE-485	ERR14651048	E_0.032Cro.2_16a	kfiC p.Gln147fs, mltC p.Ala227Asp, spoT p.Gly148_Ser149del, ftsI p.Asp551Tyr		0.25	0.19	0.016	0.012
HAE-486	ERR14651049	E_0.032Cro.2_16b	kfiC p.Gln147fs, mltC p.Ala227Asp, spoT p.Gly148_Ser149del, rnb p.Ala307Val, ftsI p.Asp551Tyr		0.38	0.19	0.032	0.008
HAE-487	ERR14651050	E_0.032Cro.2_17a	kfiC p.Gln147fs, mltC p.Ala227Asp, spoT p.Gly148_Ser149del, ftsI p.Asp551Tyr		0.38	0.19	0.016	0.012
HAE-488	ERR14651051	E_0.032Cro.2_17b	kfiC p.Gln147fs, mltC p.Ala227Asp, spoT p.Gly148_Ser149del, ftsI p.Asp551Tyr		0.5	0.19	0.032	0.008	0.023	8	2	0.75	0.004	48	64	0.25	0.38	0.38
HAE-489	ERR14651052	E_0.032Cro.2_18a	kfiC p.Gln147fs, mltC p.Ala227Asp, spoT p.Gly148_Ser149del, ftsI p.Asp551Tyr		0.25	0.19	0.023	0.012
HAE-490	ERR14651053	E_0.032Cro.2_18b	kfiC p.Gln147fs, mltC p.Ala227Asp, spoT p.Gly148_Ser149del, ftsI p.Asp551Tyr		0.25	0.19	0.023	0.012
HAE-491	ERR14651054	E_0.032Cro.2_19a	kfiC p.Gln147fs, mltC p.Ala227Asp, spoT p.Gly148_Ser149del, moaE p.Gln129Arg, ftsI p.Asp551Tyr		0.25	0.125	0.047	0.012
HAE-492	ERR14651055	E_0.032Cro.2_19b	kfiC p.Gln147fs, mltC p.Ala227Asp, spoT p.Gly148_Ser149del, ftsI p.Asp551Tyr		0.25	0.125	0.047	0.012	0.023	6	1	0.75	0.004	24	32	0.19	0.38	0.25
HAE-493	ERR14651056	E_0.032Cro.2_20a	kfiC p.Gln147fs, mltC p.Ala227Asp, spoT p.Gly148_Ser149del, ftsI p.Asp551Tyr		0.25	0.19	0.023	0.012
HAE-494	ERR14651057	E_0.032Cro.2_20b	kfiC p.Gln147fs, mltC p.Ala227Asp, spoT p.Gly148_Ser149del, ftsI p.Asp551Tyr		0.38	0.125	0.032	0.008
HAE-495	ERR14651058	E_0.002Cro.3_01a			0.25	0.006	0.003	0.016
HAE-496	ERR14651059	E_0.002Cro.3_01b			0.25	0.008	0.004	0.016
HAE-497	ERR14651060	E_0.002Cro.3_01c			0.25	0.006	0.004	0.016
HAE-498	ERR14651061	E_0.002Cro.3_01d			0.25	0.006	0.004	0.016
HAE-499	ERR14651062	E_0.002Cro.3_01e			0.19	0.006	0.004	0.016
HAE-500	ERR14651063	E_0.004Cro.3_02a	ompP2 p.Gly354fs		0.75	0.047	0.047	0.047
HAE-501	ERR14651064	E_0.004Cro.3_02b	ompP2 p.Gly354fs		0.75	0.047	0.064	0.047
HAE-502	ERR14651065	E_0.004Cro.3_02c	ompP2 p.Thr126fs		0.5	0.047	0.047	0.047
HAE-503	ERR14651066	E_0.004Cro.3_02d	ompP2 p.Thr126fs		0.5	0.047	0.032	0.032
HAE-504	ERR14651067	E_0.004Cro.3_02e	ompP2 p.Gly354fs		0.75	0.032	0.032	0.047
HAE-505	ERR14651068	E_0.008Cro.3_03a	ompP2 p.Thr126fs		0.25	0.023	0.032	0.047
HAE-506	ERR14651069	E_0.008Cro.3_03b	ompP2 p.Gly354fs		0.75	0.032	0.047	0.032											0.832035	0.836657	0.799542	0.822745	0.0202263	0.00970243
HAE-507	ERR14651070	E_0.008Cro.3_03c	ompP2 p.Thr126fs		0.5	0.032	0.047	0.032
HAE-508	ERR14651071	E_0.008Cro.3_03d	ompP2 p.Gly354fs		0.5	0.047	0.032	0.047
HAE-509	ERR14651072	E_0.008Cro.3_03e	ompP2 p.Thr126fs		0.38	0.032	0.047	0.047
HAE-510	ERR14651073	E_0.016Cro.3_04a	ompP2 p.Thr126fs		0.25	0.032	0.032	0.047
HAE-511	ERR14651074	E_0.016Cro.3_04b	ompP2 p.Gly354fs		0.75	0.032	0.032	0.047
HAE-512	ERR14651075	E_0.016Cro.3_04c	ompP2 p.Gly354fs		0.75	0.047	0.047	0.047
HAE-513	ERR14651076	E_0.016Cro.3_04d	ompP2 p.Thr126fs		0.5	0.032	0.032	0.047
HAE-514	ERR14651077	E_0.016Cro.3_04e	ompP2 p.Gly354fs		0.75	0.047	0.047	0.064
HAE-515	ERR14651078	E_0.016Cro.3_05a	ompP2 p.Thr126fs		0.75	0.047	0.047	0.032
HAE-516	ERR14651079	E_0.016Cro.3_05b	ompP2 p.Thr126fs		0.75	0.064	0.064	0.032											0.845153	0.921303	0.884198	0.883551	0.0380793	0.0399027
HAE-517	ERR14651080	E_0.032Cro.3_06a	ompP2 p.Thr126fs		0.75	0.047	0.047	0.032
HAE-518	ERR14651081	E_0.032Cro.3_06b	rne p.Asn520fs, ompP2 p.Thr126fs		0.38	0.032	0.047	0.032
HAE-519	ERR14651082	E_0.032Cro.3_06c	ompP2 p.Thr126fs		0.75	0.064	0.047	0.032
HAE-520	ERR14651083	E_0.032Cro.3_06d	rpsM p.Thr64Ser, ompP2 p.Thr126fs		0.75	0.064	0.023	0.047
HAE-521	ERR14651084	E_0.032Cro.3_06e	ompP2 p.Thr126fs		1	0.064	0.064	0.032
HAE-522	ERR14651085	E_0.032Cro.3_07a	pnp p.Glu580fs, ompP2 p.Thr126fs		2	0.064	0.094	0.032											0.713036	0.705921	0.705709	0.708222	0.00417023	0.0009149
HAE-523	ERR14651086	E_0.032Cro.3_07b	pnp p.Glu580fs, ompP2 p.Thr126fs		1	0.125	0.064	0.047
HAE-524	ERR14651087	E_0.032Cro.3_08a	pnp p.Glu580fs, ompP2 p.Thr126fs		1	0.064	0.19	0.047	0.19	16	4	2	0.032	12	>256	0.75	0.38	0.38
HAE-525	ERR14651088	E_0.032Cro.3_08b	ompP2 p.Thr126fs, Rd_08000 p.Glu220fs		0.75	0.064	0.064	0.032
HAE-526	ERR14651089	E_0.032Cro.3_09a	pnp p.Glu220*, ompP2 p.Thr126fs		1.5	0.125	0.064	0.047											0.756864	0.759674	0.736786	0.751108	0.0124825	0.00452179
HAE-527	ERR14651090	E_0.032Cro.3_09b	pnp p.Glu220*, ompP2 p.Thr126fs		1	0.064	0.064	0.047
HAE-528	ERR14651091	E_0.032Cro.3_10a	pnp p.Glu580fs, ompP2 p.Thr126fs		1.5	0.125	0.064	0.047
HAE-529	ERR14651092	E_0.032Cro.3_10b	pnp p.Glu220*, ompP2 p.Thr126fs		1.5	0.19	0.064	0.047
HAE-530	ERR14651093	E_0.032Cro.3_11a	pnp p.Glu580fs, ompP2 p.Thr126fs		1	0.094	0.094	0.032
HAE-531	ERR14651094	E_0.032Cro.3_11b	ompP2 p.Thr126fs, Rd_08000 p.Glu220fs		0.75	0.094	0.094	0.047											0.935083	0.919272	0.876473	0.910276	0.0303228	0.0405299
HAE-532	ERR14651095	E_0.032Cro.3_12a	ompP2 p.Thr126fs, Rd_08000 p.Glu220fs		0.75	0.064	0.094	0.047
HAE-533	ERR14651096	E_0.032Cro.3_12b	ompP2 p.Thr126fs, Rd_08000 p.Glu220fs		0.75	0.094	0.094	0.047
HAE-534	ERR14651097	E_0.032Cro.3_13a	pnp p.Gln505Lys, ompP2 p.Thr126fs, Rd_08000 p.Glu220fs		0.75	0.064	0.064	0.064											0.825818	0.793142	0.878366	0.832442	0.0429965	0.02869
HAE-535	ERR14651098	E_0.032Cro.3_13b	secA p.Ala396Val, ompP2 p.Thr126fs, Rd_08000 p.Glu220fs		1	0.094	0.094	0.047
HAE-536	ERR14651099	E_0.064Cro.3_14a	secA p.Ala396Val, ompP2 p.Thr126fs, Rd_08000 p.Glu220fs		1	0.094	0.064	0.047
HAE-537	ERR14651100	E_0.064Cro.3_14b	pnp p.Lys47*, ompP2 p.Thr126fs, Rd_08000 p.Glu220fs		1.5	0.094	0.094	0.064	0.19	16	6	2	0.064	24	>256	0.75	0.38	0.38
HAE-538	ERR14651101	E_0.064Cro.3_14c	secA p.Ala396Val, ompP2 p.Thr126fs, Rd_08000 p.Glu220fs		1	0.094	0.094	0.047
HAE-539	ERR14651102	E_0.064Cro.3_14d	secA p.Ala396Val, ompP2 p.Thr126fs, Rd_08000 p.Glu220fs		1	0.094	0.064	0.047
HAE-540	ERR14651103	E_0.064Cro.3_14e	secA p.Ala396Val, ompP2 p.Thr126fs, Rd_08000 p.Glu220fs		1.5	0.064	0.094	0.047
HAE-541	ERR14651104	E_0.064Cro.3_15a	ompP2 p.Thr126fs, Rd_08000 p.Glu220fs		0.75	0.125	0.094	0.047
HAE-542	ERR14651105	E_0.064Cro.3_15b	ompP2 p.Thr126fs, Rd_08000 p.Glu220fs		0.75	0.094	0.064	0.047
HAE-543	ERR14651106	E_0.064Cro.3_16a	ompP2 p.Thr126fs, Rd_08000 p.Glu220fs		0.75	0.094	0.094	0.047
HAE-544	ERR14651107	E_0.064Cro.3_16b	ompP2 p.Thr126fs, Rd_08000 p.Glu220fs		0.75	0.094	0.125	0.047
HAE-545	ERR14651108	E_0.064Cro.3_17a	secY p.Pro356Ser, ompP2 p.Thr126fs, Rd_08000 p.Glu220fs		0.5	0.047	0.094	0.047
HAE-546	ERR14651109	E_0.064Cro.3_17b	ompP2 p.Thr126fs, Rd_08000 p.Glu220fs		1	0.094	0.125	0.047
HAE-547	ERR14651110	E_0.064Cro.3_18a	ompP2 p.Thr126fs, Rd_08000 p.Glu220fs		1	0.064	0.125	0.047
HAE-548	ERR14651111	E_0.064Cro.3_18b	secY p.Pro356Ser, ompP2 p.Thr126fs, Rd_08000 p.Glu220fs		0.75	0.064	0.094	0.064
HAE-549	ERR14651112	E_0.064Cro.3_19a	ompP2 p.Thr126fs, Rd_08000 p.Glu220fs		1	0.094	0.125	0.047
HAE-550	ERR14651113	E_0.064Cro.3_19b	ompP2 p.Thr126fs, Rd_08000 p.Glu220fs		1	0.125	0.094	0.047
HAE-551	ERR14651114	E_0.064Cro.3_20a	secY p.Pro356Ser, ompP1 p.Pro227Thr, ompP2 p.Thr126fs, Rd_08000 p.Glu220fs		0.75	0.094	0.125	0.047
HAE-552	ERR14651115	E_0.064Cro.3_20b	secY p.Pro356Ser, ompP2 p.Thr126fs, Rd_08000 p.Glu220fs		0.75	0.094	0.125	0.047	0.094	16	6	3	0.047	48	>256	0.75	0.38	0.5

## Sheet: Suppl_Table2
Supplementary Table S2: Structural variations (insertions, deletions, inversions, and tandem repeat variations) of minimum four bp length in clones isolated from the six evolution experiments. The data were obtained through the long-read sequencing approach. (Rd_01735 - PT domain-containing protein, Rd_06240c - putative hemoglobin and hemoglobin-haptoglobin-binding protein 4, Rd_08785 - hypotheti…
Sequencing_ID	Library_ID	Run_ID	Accession	Strain_name	Insertion_deletion_inversion	Tandem_repeat_variation
HAE-124	bc2085	0017	ERX14776846	E_control_01a		hgpC c.46_189CCAA[36→37], intergenic g.1344109_1344208GCAA[25→24], hsdM c.57_76CGAGA[4→3], Rd_08785 c.412_543AGTC[33→32]
HAE-125	bc2086	0017	ERX14776847	E_control_01b		hgpC c.46_189CCAA[36→37], hsdM c.57_76CGAGA[4→3], Rd_08785 c.412_543AGTC[33→32]
HAE-126	bc2087	0017	ERX14776848	E_control_02a		hgpC c.46_189CCAA[36→37]
HAE-128	bc2089	0017	ERX14776849	E_control_03a		Rd_08785 c.412_543AGTC[33→32]
HAE-321	bc2011	0030	ERX14776850	E_control_09b		hgpC c.46_189CCAA[36→37], intergenic g.677032_677163TCAA[33→32], Rd_08785 c.412_543AGTC[33→32]
HAE-322	bc2019	0030	ERX14776851	E_control_10a		hgpC c.46_189CCAA[36→37], intergenic g.1406078_1406141TTGG[16→17], hsdM c.57_76CGAGA[4→3], Rd_08785 c.412_543AGTC[33→32]
HAE-325	bc2027	0030	ERX14776852	E_control_11b		intergenic g.677032_677163TCAA[33→34], rfaJ c.3_90GACA[22→21]
HAE-339	bc2035	0030	ERX14776853	E_control_18b	3 locally collinear blocks in mauve alignment and 2 sequences that were not aligned to the reference → big structural re-arrangement: g.1343083_1471053inv, no alignment for positions 1337903 to 13430382 and 1471054 to 1476488
HAE-340	bc2043	0030	ERX14776854	E_control_19a		intergenic g.677032_677163TCAA[33→34], Rd_08785 c.412_543AGTC[33→32]
HAE-343	bc2051	0030	ERX14776855	E_control_20b		intergenic g.677032_677163TCAA[33→34], Rd_08785 c.412_543AGTC[33→32]
HAE-130	bc2091	0017	ERX14776856	E_0.125Amp_01a		Rd_08785 c.412_543AGTC[33→32]
HAE-131	bc2093	0027	ERX14776857	E_0.125Amp_01b		hgpC c.46_189CCAA[36→37], hsdM c.57_76CGAGA[4→3], Rd_08785 c.412_543AGTC[33→32]
HAE-132	bc2093	0017	ERX14776858	E_0.25Amp_02a		hgpC c.46_189CCAA[36→37], Rd_08785 c.412_543AGTC[33→32]
HAE-133	bc2094	0017	ERX14776859	E_0.25Amp_02b		hgpC c.46_189CCAA[36→37], Rd_08785 c.412_543AGTC[33→32]
HAE-134	bc2095	0017	ERX14776860	E_0.5Amp_03a		hgpC c.46_189CCAA[36→37], hsdM c.57_76CGAGA[4→3]
HAE-135	bc2096	0017	ERX14776861	E_0.5Amp_03b
HAE-152	bc2010	0017	ERX14776862	E_0.5Amp_03c		hgpC c.46_189CCAA[36→37]
HAE-153	bc2011	0017	ERX14776863	E_0.5Amp_03d		hgpC c.46_189CCAA[36→37], intergenic g.677032_677163TCAA[33→32], Rd_08785 c.412_543AGTC[33→32]
HAE-154	bc2012	0017	ERX14776864	E_0.5Amp_03e		hgpC c.46_189CCAA[36→37], hsdM c.57_76CGAGA[4→3]
HAE-155	bc2013	0017	ERX14776865	E_1Amp_08a	fbaA p.Gly243fs (c.674_726dup), udk p.Gln77fs (c.230_243del)	hgpC c.46_189CCAA[36→37]
HAE-156	bc2014	0017	ERX14776866	E_1Amp_08b	udk p.Gln77fs (c.230_243del)	hgpC c.46_189CCAA[36→37], intergenic g.677032_677163TCAA[33→32]
HAE-157	bc2015	0017	ERX14776867	E_1Amp_08c	ureC p.Asn66_Pro67del (c.196_201del), udk p.Gln77fs (c.230_243del)	hgpC c.46_189CCAA[36→37], rfaJ c.3_90GACA[22→23]
HAE-158	bc2016	0017	ERX14776868	E_1Amp_08d	udk p.Gln77fs (c.230_243del)	hgpC c.46_189CCAA[36→37], lic2A c.119_210ATCA[23→22]
HAE-159	bc2017	0017	ERX14776869	E_1Amp_08e	udk p.Gln77fs (c.230_243del)	hgpC c.46_189CCAA[36→37], Rd_06240c c.9_84GGTT[19→20]
HAE-223	bc2010	0030	ERX14776870	E_1Amp_09a	udk p.Gln77fs (c.230_243del)	hgpC c.46_189CCAA[36→37], intergenic g.677032_677163TCAA[33→32], rfaJ c.3_90GACA[22→5]
HAE-225	bc2018	0030	ERX14776871	E_1Amp_10a	ompP5 p.Ala334fs (c.999_1012del)	hgpC c.46_189CCAA[36→37]
HAE-227	bc2026	0030	ERX14776872	E_1Amp_11a	udk p.Gln77fs (c.230_243del)	hgpC c.46_189CCAA[36→37], intergenic g.1344109_1344208GCAA[25→24], Rd_08785 c.412_543AGTC[33→32]
HAE-242	bc2034	0030	ERX14776873	E_1Amp_18b	udk p.Gln77fs (c.230_243del)	hgpC c.46_189CCAA[36→37], cirA c.8_87CCAA[20→22], rfaJ c.3_90GACA[22→21], intergenic g.1344109_1344208GCAA[25→24], Rd_08785 c.412_543AGTC[33→32]
HAE-244	bc2042	0030	ERX14776874	E_1Amp_19b	udk p.Gln77fs (c.230_243del)	hgpC c.46_189CCAA[36→37], intergenic g.1344109_1344208GCAA[25→24]
HAE-246	bc2050	0030	ERX14776875	E_1Amp_20b	udk p.Gln77fs (c.230_243del)	hgpC c.46_189CCAA[36→37], intergenic g.1344109_1344208GCAA[25→24]
HAE-136	bc2001	0017	ERX14776876	E_0.008Ctx_01a		hgpC c.46_189CCAA[36→37], Rd_06240c c.9_84GGTT[19→20], hsdM c.57_76CGAGA[4→3], Rd_08785 c.412_543AGTC[33→32]
HAE-137	bc2002	0017	ERX14776877	E_0.008Ctx_01b		hgpC c.46_189CCAA[36→37], hsdM c.57_76CGAGA[4→3]
HAE-138	bc2003	0017	ERX14776878	E_0.016Ctx_02a		hgpC c.46_189CCAA[36→38], Rd_06240c c.9_84GGTT[19→20]
HAE-139	bc2035	0017	ERX14776879	E_0.016Ctx_02b	prfC p.Arg131fs (c.390_393del & c.400_403del)	hgpC c.46_189CCAA[36→37], Rd_08785 c.412_543AGTC[33→32]
HAE-140	bc2004	0017	ERX14776880	E_0.032Ctx_06a		hgpC c.46_189CCAA[36→37], Rd_08785 c.412_543AGTC[33→32]
HAE-141	bc2036	0017	ERX14776881	E_0.032Ctx_06b		hgpC c.46_189CCAA[36→37], Rd_08785 c.412_543AGTC[33→32]
HAE-160	bc2018	0017	ERX14776882	E_0.032Ctx_06c		hgpC c.46_189CCAA[36→37], Rd_08785 c.412_543AGTC[33→32]
HAE-161	bc2019	0017	ERX14776883	E_0.032Ctx_06d		hgpC c.46_189CCAA[36→37], Rd_08785 c.412_543AGTC[33→32]
HAE-162	bc2020	0017	ERX14776884	E_0.032Ctx_06e		hgpC c.46_189CCAA[36→37], Rd_08785 c.412_543AGTC[33→32]
HAE-163	bc2021	0017	ERX14776885	E_0.064Ctx_11a		hgpC c.46_189CCAA[36→37], Rd_08785 c.412_543AGTC[33→32]
HAE-164	bc2022	0017	ERX14776886	E_0.064Ctx_11b		hgpC c.46_189CCAA[36→37], Rd_08785 c.412_543AGTC[33→32]
HAE-165	bc2023	0017	ERX14776887	E_0.064Ctx_11c		hgpC c.46_189CCAA[36→37], Rd_08785 c.412_543AGTC[33→32]
HAE-166	bc2024	0017	ERX14776888	E_0.064Ctx_11d		hgpC c.46_189CCAA[36→37], Rd_08785 c.412_543AGTC[33→32]
HAE-167	bc2025	0017	ERX14776889	E_0.064Ctx_11e		hgpC c.46_189CCAA[36→38], Rd_08785 c.412_543AGTC[33→32]
HAE-257	bc2058	0030	ERX14776890	E_0.032Ctx_09a		hgpC c.46_189CCAA[36→37], Rd_08785 c.412_543AGTC[33→32]
HAE-260	bc2066	0030	ERX14776891	E_0.032Ctx_10b		hgpC c.46_189CCAA[36→37], hsdM c.57_76CGAGA[4→3], Rd_08785 c.412_543AGTC[33→32]
HAE-274	bc2074	0030	ERX14776892	E_0.064Ctx_18b		hgpC c.46_189CCAA[36→37], cirA c.8_87CCAA[20→21]
HAE-275	bc2082	0030	ERX14776893	E_0.125Ctx_19a		hgpC c.46_189CCAA[36→37], cirA c.8_87CCAA[20→21], Rd_08785 c.412_543AGTC[33→32]
HAE-280	bc2090	0030	ERX14776894	E_0.125Ctx_20a	secA p.Glu749_Ala750insTyrLysGluLysGlu (c.2232_2246dup)	hgpC c.46_189CCAA[36→37], hsdM c.57_76CGAGA[4→3], Rd_08785 c.412_543AGTC[33→32]
HAE-383	bc2059	0030	ERX14776895	E_0.004Cro.1_02b	ompP2 p.Val353fs (g.902541_902708del)	hgpC c.46_189CCAA[36→37], Rd_06240c c.9_84GGTT[19→20], hsdM c.57_76CGAGA[4→3], Rd_08785 c.412_543AGTC[33→32]
HAE-387	bc2067	0030	ERX14776896	E_0.008Cro.1_03a	ompP2 p.Gly354fs (g.902541_902708inv)	hgpC c.46_189CCAA[36→37], cirA c.8_87CCAA[20→22], Rd_06240c c.9_84GGTT[19→20], hsdM c.57_76CGAGA[4→3], Rd_08785 c.412_543AGTC[33→32]
HAE-392	bc2075	0030	ERX14776897	E_0.016Cro.1_04a	ompP2 p.Val353fs (g.902541_902708del)	hgpC c.46_189CCAA[36→37], Rd_06240c c.9_84GGTT[19→20], hsdM c.57_76CGAGA[4→3], Rd_08785 c.412_543AGTC[33→32]
HAE-400	bc2083	0030	ERX14776898	E_0.016Cro.1_06b	ompP2 p.Val353fs (g.902541_902708del)	hgpC c.46_189CCAA[36→39], Rd_06240c c.9_84GGTT[19→20], hsdM c.57_76CGAGA[4→3], Rd_08785 c.412_543AGTC[33→32]
HAE-408	bc2091	0030	ERX14776899	E_0.032Cro.1_09a	ompP2 p.Gly354fs (g.902541_902708inv)	hgpC c.46_189CCAA[36→37], cirA c.8_87CCAA[20→22], lic2A c.119_210ATCA[23→22], Rd_06240c c.9_84GGTT[19→20], intergenic g.1344109_1344208GCAA[25→24], hsdM c.57_76CGAGA[4→3], Rd_08785 c.412_543AGTC[33→32]
HAE-412	bc2004	0030	ERX14776900	E_0.032Cro.1_10b	ompP2 p.Gly354fs (g.902541_902708inv), pheA p.Ser84_His236delinsTyr (c.251_607del), xylF p.Ala137fs (c.408_438del)	hgpC c.46_189CCAA[36→37], cirA c.8_87CCAA[20→22], lic2A c.119_210ATCA[23→22], Rd_06240c c.9_84GGTT[19→20], hsdM c.57_76CGAGA[4→3], Rd_08785 c.412_543AGTC[33→32]
HAE-413	bc2012	0030	ERX14776901	E_0.032Cro.1_11a	ompP2 p.Gly354fs (g.902541_902708inv)	hgpC c.46_189CCAA[36→37], cirA c.8_87CCAA[20→22], Rd_06240c c.9_84GGTT[19→20], hsdM c.57_76CGAGA[4→3], Rd_08785 c.412_543AGTC[33→32]
HAE-434	bc2020	0030	ERX14776902	E_0.064Cro.1_18b	ompP2 p.Gly354fs (g.902541_902708inv)	hgpC c.46_189CCAA[36→38], cirA c.8_87CCAA[20→21], lic2A c.119_210ATCA[23→22], Rd_06240c c.9_84GGTT[19→20], hsdM c.57_76CGAGA[4→3], Rd_08785 c.412_543AGTC[33→31]
HAE-436	bc2028	0030	ERX14776903	E_0.064Cro.1_19b	ompP2 p.Gly354fs (g.902541_902708inv)	hgpC c.46_189CCAA[36→37], cirA c.8_87CCAA[20→22], lic2A c.119_210ATCA[23→22], Rd_06240c c.9_84GGTT[19→20], hsdM c.57_76CGAGA[4→3], Rd_08785 c.412_543AGTC[33→30]
HAE-438	bc2036	0030	ERX14776904	E_0.064Cro.1_20b	ompP2 p.Gly354fs (g.902541_902708inv)	hgpC c.46_189CCAA[36→37], cirA c.8_87CCAA[20→22], lic2A c.119_210ATCA[23→22], Rd_06240c c.9_84GGTT[19→20], hsdM c.57_76CGAGA[4→3]
HAE-453	bc2044	0030	ERX14776905	E_0.008Cro.2_04b		hgpC c.46_189CCAA[36→37], Rd_01735 c.76_155CAAC[20→21], Rd_06240c c.9_84GGTT[19→20], hsdM c.57_76CGAGA[4→3], Rd_08785 c.412_543AGTC[33→31]
HAE-454	bc2052	0030	ERX14776906	E_0.008Cro.2_04c		hgpC c.46_189CCAA[36→37], Rd_01735 c.76_155CAAC[20→21], cirA c.8_87CCAA[20→19], Rd_06240c c.9_84GGTT[19→20], hsdM c.57_76CGAGA[4→3], Rd_08785 c.412_543AGTC[33→31]
HAE-459	bc2060	0030	ERX14776907	E_0.008Cro.2_06a		hgpC c.46_189CCAA[36→37], Rd_01735 c.76_155CAAC[20→21], Rd_06240c c.9_84GGTT[19→20], intergenic g.1406078_1406141TTGG[16→15], hsdM c.57_76CGAGA[4→3]
HAE-468	bc2068	0030	ERX14776908	E_0.016Cro.2_09a		hgpC c.46_189CCAA[36→37], Rd_01735 c.76_155CAAC[20→21], Rd_06240c c.9_84GGTT[19→20], hsdM c.57_76CGAGA[4→3], Rd_08785 c.412_543AGTC[33→32]
HAE-469	bc2076	0030	ERX14776909	E_0.016Cro.2_09b		hgpC c.46_189CCAA[36→37], Rd_01735 c.76_155CAAC[20→21], Rd_06240c c.9_84GGTT[19→20], hsdM c.57_76CGAGA[4→3], Rd_08785 c.412_543AGTC[33→31]
HAE-470	bc2084	0030	ERX14776910	E_0.016Cro.2_10a		hgpC c.46_189CCAA[36→37], intergenic g.677032_677163TCAA[33→34], Rd_06240c c.9_84GGTT[19→20], hsdM c.57_76CGAGA[4→3]
HAE-471	bc2092	0030	ERX14776911	E_0.016Cro.2_10b		Rd_01735 c.76_155CAAC[20→21], Rd_06240c c.9_84GGTT[19→20], hsdM c.57_76CGAGA[4→3], Rd_08785 c.412_543AGTC[33→31]
HAE-489	bc2005	0030	ERX14776912	E_0.032Cro.2_18a	kfiC p.Gln147fs (c.440_452del), spoT p.Gly148_Ser149del (c.442_447del)	hgpC c.46_189CCAA[36→37], Rd_06240c c.9_84GGTT[19→20], hsdM c.57_76CGAGA[4→3]
HAE-492	bc2013	0030	ERX14776913	E_0.032Cro.2_19b	kfiC p.Gln147fs (c.440_452del), spoT p.Gly148_Ser149del (c.442_447del)	hgpC c.46_189CCAA[36→37], Rd_06240c c.9_84GGTT[19→20], hsdM c.57_76CGAGA[4→3]
HAE-526	bc2021	0030	ERX14776914	E_0.032Cro.3_09a		hgpC c.46_189CCAA[36→37], Rd_06240c c.9_84GGTT[19→20], hsdM c.57_76CGAGA[4→3], Rd_08785 c.412_543AGTC[33→32]
HAE-527	bc2029	0030	ERX14776915	E_0.032Cro.3_09b		Rd_06240c c.9_84GGTT[19→20], hsdM c.57_76CGAGA[4→3], Rd_08785 c.412_543AGTC[33→32]
HAE-528	bc2037	0030	ERX14776916	E_0.032Cro.3_10a		hgpC c.46_189CCAA[36→37], Rd_06240c c.9_84GGTT[19→20], hsdM c.57_76CGAGA[4→3], Rd_08785 c.412_543AGTC[33→32]
HAE-529	bc2045	0030	ERX14776917	E_0.032Cro.3_10b		hgpC c.46_189CCAA[36→37], Rd_06240c c.9_84GGTT[19→20], hsdM c.57_76CGAGA[4→3], Rd_08785 c.412_543AGTC[33→32]
HAE-530	bc2053	0030	ERX14776918	E_0.032Cro.3_11a		hgpC c.46_189CCAA[36→37], Rd_06240c c.9_84GGTT[19→20], hsdM c.57_76CGAGA[4→3], Rd_08785 c.412_543AGTC[33→32]
HAE-531	bc2061	0030	ERX14776919	E_0.032Cro.3_11b		hgpC c.46_189CCAA[36→37], lic2A c.119_210ATCA[23→22], Rd_06240c c.9_84GGTT[19→20], hsdM c.57_76CGAGA[4→3], Rd_08785 c.412_543AGTC[33→32]
HAE-547	bc2069	0030	ERX14776920	E_0.064Cro.3_18a		hgpC c.46_189CCAA[36→37], lic2A c.119_210ATCA[23→22], Rd_06240c c.9_84GGTT[19→20], hsdM c.57_76CGAGA[4→3]
HAE-548	bc2077	0030	ERX14776921	E_0.064Cro.3_18b		hgpC c.46_189CCAA[36→38], lic2A c.119_210ATCA[23→22], rfaJ c.3_90GACA[22→21], Rd_06240c c.9_84GGTT[19→20], hsdM c.57_76CGAGA[4→3], Rd_08785 c.412_543AGTC[33→32]
HAE-549	bc2085	0030	ERX14776922	E_0.064Cro.3_19a		hgpC c.46_189CCAA[36→38], lic2A c.119_210ATCA[23→22], Rd_06240c c.9_84GGTT[19→20], hsdM c.57_76CGAGA[4→3]
HAE-550	bc2093	0030	ERX14776923	E_0.064Cro.3_19b		hgpC c.46_189CCAA[36→39], lic2A c.119_210ATCA[23→22], Rd_06240c c.9_84GGTT[19→20], hsdM c.57_76CGAGA[4→3], Rd_08785 c.412_543AGTC[33→32]
HAE-551	bc2006	0030	ERX14776924	E_0.064Cro.3_20a		hgpC c.46_189CCAA[36→38], lic2A c.119_210ATCA[23→22], Rd_06240c c.9_84GGTT[19→20], hsdM c.57_76CGAGA[4→3], Rd_08785 c.412_543AGTC[33→32]
HAE-552	bc2014	0030	ERX14776925	E_0.064Cro.3_20b		hgpC c.46_189CCAA[36→38], lic2A c.119_210ATCA[23→22], Rd_06240c c.9_84GGTT[19→20], hsdM c.57_76CGAGA[4→3], Rd_08785 c.412_543AGTC[33→31]

## Sheet: Suppl_Table3
Supplementary Table S3: Mutation rate estimates (median) from independant evolution experiments, 95% heighest posterior density (HPD) intervals, and adjusted R2 and p-values of a correlation of root-to-tip distances and sampling days (permutation test)
Experiment	mutation rate (substitutions per site per day)	lower 95% HPD	higher 95% HPD	adj R2	p-value
AMP	1.80E-07	6.37E-08	4.81E-07	0.86	< 2.2e-16
CTX	1.97E-07	6.23E-08	3.32E-07	0.80	< 2.2e-16
CRO1	1.00E-07	3.45E-08	2.01E-07	0.51	1.7e-10
CRO2	1.53E-07	6.01E-08	2.73E-07	0.49	1.476e-06
CRO3	NA	NA	NA	0.10	0.007343
control	2.10E-07	7.17E-08	3.76E-07	0.29	0.000185

## Sheet: Suppl_Table4
Supplementary Table 4: Association between specified mutations and a redution in susceptibility to ampicillin, cefotaxime, and ceftriaxone calculated using Mann-Whitney U tests. P- values were corrected for multiple testing using Benjamini-Hochberg correction.
Substitution	Genetic background	Antibiotic	Median w/o mutation [mg/L]	Median with mutation [mg/L]	Fold increase	p-value	adj_p-value
ftsI p.Ala561Glu		ampicillin	0.25	0.375	1.5	0.0396	0.0483286
		cefotaxime	0.012	0.032	2.7	0.0007	0.0017
		ceftriaxone	0.002	0.007	3.5	0.0004	0.00102
ftsI p.Asp551Tyr		ampicillin	0.25	0.75	3	1.03032e-06	4.77694e-06
		cefotaxime	0.012	0.064	5.3	9.68121e-07	4.77694e-06
		ceftriaxone	0.002	0.016	8	4.12016e-07	2.33476e-06
ftsI p.Ala530Ser		ampicillin	0.25	0.5	2	0.0054	0.0081
		cefotaxime	0.012	0.016	1.3	0.0408	0.0483907
		ceftriaxone	0.002	0.006	3	0.0024	0.00453333
ftsI p.Thr443Ala	pnp p.Val423fs, ftsI p.Ala530Ser	ampicillin	0.625	0.5	0.8	0.3378	0.351588
		cefotaxime	0.032	0.064	2	0.0133	0.0188417
		ceftriaxone	0.008	0.012	1.5	0.0398	0.0483286
ftsI p.Thr322Ile + spoT p.Trp339Leu	pnp p.Val423fs, ftsI p.Ala530Ser + p.Thr443Ala	ampicillin	0.5	0.5	1	0.3312	0.351588
		cefotaxime	0.064	0.125	2	0.0003	0.000805263
		ceftriaxone	0.012	0.032	2.7	0.0009	0.00208636
ompP2 p.Thr126fs		ampicillin	0.25	0.5	2	7.41829e-06	3.15277e-05
		cefotaxime	0.012	0.064	3.9	1.75766e-07	1.49401e-06
		ceftriaxone	0.002	0.047	23.5	7.64684e-08	9.74972e-07
ompP2 p.Val353fs		ampicillin	0.25	0.5	2	3.62632e-07	2.33476e-06
		cefotaxime	0.012	0.064	5.3	3.81078e-07	2.33476e-06
		ceftriaxone	0.002	0.023	11.5	1.70419e-07	1.49401e-06
ompP2 p.Gly354fs		ampicillin	0.25	0.5	2	5.84318e-10	9.93341e-09
		cefotaxime	0.012	0.047	5.3	1.3252e-10	3.37926e-09
		ceftriaxone	0.002	0.047	23.5	7.46333e-11	3.37926e-09
pnp p.Glu220*	ompP2 p.Thr126fs	ampicillin	0.5	1.5	3	0.0122	0.0177771
		cefotaxime	0.047	0.125	2.7	0.0176	0.0242595
		ceftriaxone	0.047	0.064	1.4	0.026	0.034
pnp p.Glu580fs	ompP2 p.Thr126fs	ampicillin	0.5	1	2	0.0026	0.00473571
		cefotaxime	0.047	0.094	2	0.0042	0.00714
		ceftriaxone	0.047	0.094	2	0.0027	0.00474828
rpsM p.Ala18Thr	ompP2 p.Gly354fs	ampicillin	0.5	1	2	0.0001	0.00031875
		cefotaxime	0.064	0.125	2	0.0019	0.00372692
		ceftriaxone	0.047	0.094	2	0.0018	0.003672
rpoB p.Gly154Asp	ftsI p.Asp551Tyr	ampicillin	0.75	1	1.3	0.0441	0.0511159
		cefotaxime	0.064	0.125	2	0.0014	0.00310435
		ceftriaxone	0.016	0.023	1.4	0.0049	0.00757273
kfiC p.Gln147fs + mltC p.Ala227Asp + spoT p.Gly148fs	ftsI p.Asp551Tyr	ampicillin	0.75	0.25	0.3	0.00014478	0.00043434
		cefotaxime	0.064	0.19	3	3.29504e-05	0.000129267
		ceftriaxone	0.016	0.032	2	0.000229863	0.000651278
rpoB p.Leu149Phe + udk p.Gln77fs	ftsI p.Ala530Ser	ampicillin	0.5	0.75	1.5	0.0044	0.00723871
		cefotaxime	0.016	0.032	2	0.0016	0.0034
		ceftriaxone	0.006	0.012	2	0.0296	0.03774
Rd_08000 p.Glu220fs	ompP2 p.Thr126fs	ampicillin	0.5	0.75	1.5	0.00466743	0.00743872
		cefotaxime	0.047	0.094	2	7.3084e-05	0.000248486
		ceftriaxone	0.047	0.094	2	4.0824e-05	0.000148716
prs p.Val88Met	rpoB p.Leu149Phe, udk p.Gln77fs, ftsI p.Ala530Ser	ampicillin	0.75	0.875	1.16667	0.0926958	0.105055
		cefotaxime	0.032	0.032	1	0.665006	0.665006
		ceftriaxone	0.012	0.014	1.16667	0.025955	0.034
ftsA p.Arg256Trp	pnp p.Val423fs, spoT p.Trp339Leu, ftsI p.Ala530Ser + p.Thr443Ala + p.Thr322Ile	ampicillin	0.5	0.5	1	0.2458	0.272517
		cefotaxime	0.125	0.125	1	0.2769	0.300466
		ceftriaxone	0.032	0.032	1	0.4138	0.422076

## Sheet: Suppl_Table5
Supplemantary Table S5: Comparison of fitness values between clones from the same evolving population, including substitutions, relative fitness, and adjusted p-values. Pairwise t- tests with with Benjamini-Hochberg correction were conducted to identify significant differences between fitness values of clones isolated from the same evolving population.
Population	Clone 1	Relative fitness of clone 1 (mean)	Substitutions present in clone 1	Clone 2	Relative fitness of clone 2 (mean)	Substitutions present in clone 2	adj. p-value
Amp	E_1Amp_09a	0.816671	rpoB p.Leu149Phe, udk p.Gln77fs, lapB p.Ser36Pro, ftsI p.Ala530Ser	E_0.5Amp_07a	1.08052	rpoB p.Leu149Phe, udk p.Gln77fs, ftsI p.Ala530Ser	9.67136e-07
	E_1Amp_13a	0.779167	plsB p.Arg535Gln, rpoB p.Leu149Phe, udk p.Gln77fs, prs p.Gly256Ser, ftsI p.Ala530Ser	E_0.5Amp_07a	1.08052	rpoB p.Leu149Phe, udk p.Gln77fs, ftsI p.Ala530Ser	4.52921e-07
	E_1Amp_13a	0.779167	plsB p.Arg535Gln, rpoB p.Leu149Phe, udk p.Gln77fs, prs p.Gly256Ser, ftsI p.Ala530Ser	E_1Amp_09a	0.816671	rpoB p.Leu149Phe, udk p.Gln77fs, lapB p.Ser36Pro, ftsI p.Ala530Ser	0.229451
	E_1Amp_15b	0.794224	rpoB p.Leu149Phe, udk p.Gln77fs, prs p.Val88Met, lpxC p.Pro300fs, ftsI p.Ala530Ser, dmsC p.Gln180Gln	E_0.5Amp_07a	1.08052	rpoB p.Leu149Phe, udk p.Gln77fs, ftsI p.Ala530Ser	5.97016e-07
	E_1Amp_15b	0.794224	rpoB p.Leu149Phe, udk p.Gln77fs, prs p.Val88Met, lpxC p.Pro300fs, ftsI p.Ala530Ser, dmsC p.Gln180Gln	E_1Amp_09a	0.816671	rpoB p.Leu149Phe, udk p.Gln77fs, lapB p.Ser36Pro, ftsI p.Ala530Ser	0.444433
	E_1Amp_15b	0.794224	rpoB p.Leu149Phe, udk p.Gln77fs, prs p.Val88Met, lpxC p.Pro300fs, ftsI p.Ala530Ser, dmsC p.Gln180Gln	E_1Amp_13a	0.779167	plsB p.Arg535Gln, rpoB p.Leu149Phe, udk p.Gln77fs, prs p.Gly256Ser, ftsI p.Ala530Ser	0.581442
	E_1Amp_17a	1.04506	rpoA p.Gly73Asp, plsB p.Arg535Gln, rpoB p.Leu149Phe, udk p.Gln77fs, prs p.Gly256Ser, ftsI p.Ala530Ser	E_0.5Amp_07a	1.08052	rpoB p.Leu149Phe, udk p.Gln77fs, ftsI p.Ala530Ser	0.238589
	E_1Amp_17a	1.04506	rpoA p.Gly73Asp, plsB p.Arg535Gln, rpoB p.Leu149Phe, udk p.Gln77fs, prs p.Gly256Ser, ftsI p.Ala530Ser	E_1Amp_09a	0.816671	rpoB p.Leu149Phe, udk p.Gln77fs, lapB p.Ser36Pro, ftsI p.Ala530Ser	3.36059e-06
	E_1Amp_17a	1.04506	rpoA p.Gly73Asp, plsB p.Arg535Gln, rpoB p.Leu149Phe, udk p.Gln77fs, prs p.Gly256Ser, ftsI p.Ala530Ser	E_1Amp_13a	0.779167	plsB p.Arg535Gln, rpoB p.Leu149Phe, udk p.Gln77fs, prs p.Gly256Ser, ftsI p.Ala530Ser	9.67136e-07
	E_1Amp_17a	1.04506	rpoA p.Gly73Asp, plsB p.Arg535Gln, rpoB p.Leu149Phe, udk p.Gln77fs, prs p.Gly256Ser, ftsI p.Ala530Ser	E_1Amp_15b	0.794224	rpoB p.Leu149Phe, udk p.Gln77fs, prs p.Val88Met, lpxC p.Pro300fs, ftsI p.Ala530Ser, dmsC p.Gln180Gln	1.42697e-06
	E_1Amp_19b	0.698225	plsB p.Arg535Gln, rpoB p.Leu149Phe, rpoC p.Arg260Cys, udk p.Gln77fs, prs p.Gly256Ser, ftsI p.Ala530Ser	E_0.5Amp_07a	1.08052	rpoB p.Leu149Phe, udk p.Gln77fs, ftsI p.Ala530Ser	9.39313e-08
	E_1Amp_19b	0.698225	plsB p.Arg535Gln, rpoB p.Leu149Phe, rpoC p.Arg260Cys, udk p.Gln77fs, prs p.Gly256Ser, ftsI p.Ala530Ser	E_1Amp_09a	0.816671	rpoB p.Leu149Phe, udk p.Gln77fs, lapB p.Ser36Pro, ftsI p.Ala530Ser	0.00130505
	E_1Amp_19b	0.698225	plsB p.Arg535Gln, rpoB p.Leu149Phe, rpoC p.Arg260Cys, udk p.Gln77fs, prs p.Gly256Ser, ftsI p.Ala530Ser	E_1Amp_13a	0.779167	plsB p.Arg535Gln, rpoB p.Leu149Phe, udk p.Gln77fs, prs p.Gly256Ser, ftsI p.Ala530Ser	0.0138578
	E_1Amp_19b	0.698225	plsB p.Arg535Gln, rpoB p.Leu149Phe, rpoC p.Arg260Cys, udk p.Gln77fs, prs p.Gly256Ser, ftsI p.Ala530Ser	E_1Amp_15b	0.794224	rpoB p.Leu149Phe, udk p.Gln77fs, prs p.Val88Met, lpxC p.Pro300fs, ftsI p.Ala530Ser, dmsC p.Gln180Gln	0.00534535
	E_1Amp_19b	0.698225	plsB p.Arg535Gln, rpoB p.Leu149Phe, rpoC p.Arg260Cys, udk p.Gln77fs, prs p.Gly256Ser, ftsI p.Ala530Ser	E_1Amp_17a	1.04506	rpoA p.Gly73Asp, plsB p.Arg535Gln, rpoB p.Leu149Phe, udk p.Gln77fs, prs p.Gly256Ser, ftsI p.Ala530Ser	1.41521e-07
Ctx	E_0.016Ctx_03a	0.825854	pnp p.Gln159*, udk p.Asp141Asn, ftsI p.Ala530Ser	E_0.016Ctx_02e	0.62541	pnp p.Val423fs, ftsI p.Ala530Ser	4.88676e-05
	E_0.016Ctx_05b	0.753616	pnp p.Val423fs, ftsI p.Ala530Ser, ftsI p.Thr443Ala	E_0.016Ctx_02e	0.62541	pnp p.Val423fs, ftsI p.Ala530Ser	0.00134707
	E_0.016Ctx_05b	0.753616	pnp p.Val423fs, ftsI p.Ala530Ser, ftsI p.Thr443Ala	E_0.016Ctx_03a	0.825854	pnp p.Gln159*, udk p.Asp141Asn, ftsI p.Ala530Ser	0.049689
	E_0.032Ctx_07a	0.95493	pnp p.Val423fs, plsB p.Glu299Lys, ftsI p.Ala530Ser, ftsI p.Thr443Ala	E_0.016Ctx_02e	0.62541	pnp p.Val423fs, ftsI p.Ala530Ser	2.20569e-07
	E_0.032Ctx_07a	0.95493	pnp p.Val423fs, plsB p.Glu299Lys, ftsI p.Ala530Ser, ftsI p.Thr443Ala	E_0.016Ctx_03a	0.825854	pnp p.Gln159*, udk p.Asp141Asn, ftsI p.Ala530Ser	0.00134707
	E_0.032Ctx_07a	0.95493	pnp p.Val423fs, plsB p.Glu299Lys, ftsI p.Ala530Ser, ftsI p.Thr443Ala	E_0.016Ctx_05b	0.753616	pnp p.Val423fs, ftsI p.Ala530Ser, ftsI p.Thr443Ala	4.88676e-05
	E_0.032Ctx_09a	0.758062	pnp p.Val423fs, ftsI p.Ala530Ser, ftsI p.Thr443Ala	E_0.016Ctx_02e	0.62541	pnp p.Val423fs, ftsI p.Ala530Ser	0.0011492
	E_0.032Ctx_09a	0.758062	pnp p.Val423fs, ftsI p.Ala530Ser, ftsI p.Thr443Ala	E_0.016Ctx_03a	0.825854	pnp p.Gln159*, udk p.Asp141Asn, ftsI p.Ala530Ser	0.0624999
	E_0.032Ctx_09a	0.758062	pnp p.Val423fs, ftsI p.Ala530Ser, ftsI p.Thr443Ala	E_0.016Ctx_05b	0.753616	pnp p.Val423fs, ftsI p.Ala530Ser, ftsI p.Thr443Ala	0.886819
	E_0.032Ctx_09a	0.758062	pnp p.Val423fs, ftsI p.Ala530Ser, ftsI p.Thr443Ala	E_0.032Ctx_07a	0.95493	pnp p.Val423fs, plsB p.Glu299Lys, ftsI p.Ala530Ser, ftsI p.Thr443Ala	4.88676e-05
	E_0.064Ctx_13a	0.787933	pnp p.Val423fs, spoT p.Trp339Leu, ftsI p.Ala530Ser, ftsI p.Thr443Ala, ftsI p.Thr322Ile	E_0.016Ctx_02e	0.62541	pnp p.Val423fs, ftsI p.Ala530Ser	0.000229381
	E_0.064Ctx_13a	0.787933	pnp p.Val423fs, spoT p.Trp339Leu, ftsI p.Ala530Ser, ftsI p.Thr443Ala, ftsI p.Thr322Ile	E_0.016Ctx_03a	0.825854	pnp p.Gln159*, udk p.Asp141Asn, ftsI p.Ala530Ser	0.313586
	E_0.064Ctx_13a	0.787933	pnp p.Val423fs, spoT p.Trp339Leu, ftsI p.Ala530Ser, ftsI p.Thr443Ala, ftsI p.Thr322Ile	E_0.016Ctx_05b	0.753616	pnp p.Val423fs, ftsI p.Ala530Ser, ftsI p.Thr443Ala	0.357329
	E_0.064Ctx_13a	0.787933	pnp p.Val423fs, spoT p.Trp339Leu, ftsI p.Ala530Ser, ftsI p.Thr443Ala, ftsI p.Thr322Ile	E_0.032Ctx_07a	0.95493	pnp p.Val423fs, plsB p.Glu299Lys, ftsI p.Ala530Ser, ftsI p.Thr443Ala	0.000193639
	E_0.064Ctx_13a	0.787933	pnp p.Val423fs, spoT p.Trp339Leu, ftsI p.Ala530Ser, ftsI p.Thr443Ala, ftsI p.Thr322Ile	E_0.032Ctx_09a	0.758062	pnp p.Val423fs, ftsI p.Ala530Ser, ftsI p.Thr443Ala	0.420788
	E_0.064Ctx_15a	0.771514	pnp p.Val423fs, spoT p.Trp339Leu, ftsI p.Ala530Ser, ftsI p.Thr443Ala, ftsI p.Thr322Ile	E_0.016Ctx_02e	0.62541	pnp p.Val423fs, ftsI p.Ala530Ser	0.000550355
	E_0.064Ctx_15a	0.771514	pnp p.Val423fs, spoT p.Trp339Leu, ftsI p.Ala530Ser, ftsI p.Thr443Ala, ftsI p.Thr322Ile	E_0.016Ctx_03a	0.825854	pnp p.Gln159*, udk p.Asp141Asn, ftsI p.Ala530Ser	0.134648
	E_0.064Ctx_15a	0.771514	pnp p.Val423fs, spoT p.Trp339Leu, ftsI p.Ala530Ser, ftsI p.Thr443Ala, ftsI p.Thr322Ile	E_0.016Ctx_05b	0.753616	pnp p.Val423fs, ftsI p.Ala530Ser, ftsI p.Thr443Ala	0.663296
	E_0.064Ctx_15a	0.771514	pnp p.Val423fs, spoT p.Trp339Leu, ftsI p.Ala530Ser, ftsI p.Thr443Ala, ftsI p.Thr322Ile	E_0.032Ctx_07a	0.95493	pnp p.Val423fs, plsB p.Glu299Lys, ftsI p.Ala530Ser, ftsI p.Thr443Ala	7.89374e-05
	E_0.064Ctx_15a	0.771514	pnp p.Val423fs, spoT p.Trp339Leu, ftsI p.Ala530Ser, ftsI p.Thr443Ala, ftsI p.Thr322Ile	E_0.032Ctx_09a	0.758062	pnp p.Val423fs, ftsI p.Ala530Ser, ftsI p.Thr443Ala	0.718879
	E_0.064Ctx_15a	0.771514	pnp p.Val423fs, spoT p.Trp339Leu, ftsI p.Ala530Ser, ftsI p.Thr443Ala, ftsI p.Thr322Ile	E_0.064Ctx_13a	0.787933	pnp p.Val423fs, spoT p.Trp339Leu, ftsI p.Ala530Ser, ftsI p.Thr443Ala, ftsI p.Thr322Ile	0.672661
	E_0.125Ctx_19a	0.635054	pnp p.Val423fs, spoT p.Trp339Leu, ftsA p.Arg256Trp, ftsI p.Ala530Ser, ftsI p.Thr443Ala, ftsI p.Thr322Ile	E_0.016Ctx_02e	0.62541	pnp p.Val423fs, ftsI p.Ala530Ser	0.785859
	E_0.125Ctx_19a	0.635054	pnp p.Val423fs, spoT p.Trp339Leu, ftsA p.Arg256Trp, ftsI p.Ala530Ser, ftsI p.Thr443Ala, ftsI p.Thr322Ile	E_0.016Ctx_03a	0.825854	pnp p.Gln159*, udk p.Asp141Asn, ftsI p.Ala530Ser	5.86536e-05
	E_0.125Ctx_19a	0.635054	pnp p.Val423fs, spoT p.Trp339Leu, ftsA p.Arg256Trp, ftsI p.Ala530Ser, ftsI p.Thr443Ala, ftsI p.Thr322Ile	E_0.016Ctx_05b	0.753616	pnp p.Val423fs, ftsI p.Ala530Ser, ftsI p.Thr443Ala	0.00229787
	E_0.125Ctx_19a	0.635054	pnp p.Val423fs, spoT p.Trp339Leu, ftsA p.Arg256Trp, ftsI p.Ala530Ser, ftsI p.Thr443Ala, ftsI p.Thr322Ile	E_0.032Ctx_07a	0.95493	pnp p.Val423fs, plsB p.Glu299Lys, ftsI p.Ala530Ser, ftsI p.Thr443Ala	2.20569e-07
	E_0.125Ctx_19a	0.635054	pnp p.Val423fs, spoT p.Trp339Leu, ftsA p.Arg256Trp, ftsI p.Ala530Ser, ftsI p.Thr443Ala, ftsI p.Thr322Ile	E_0.032Ctx_09a	0.758062	pnp p.Val423fs, ftsI p.Ala530Ser, ftsI p.Thr443Ala	0.00180062
	E_0.125Ctx_19a	0.635054	pnp p.Val423fs, spoT p.Trp339Leu, ftsA p.Arg256Trp, ftsI p.Ala530Ser, ftsI p.Thr443Ala, ftsI p.Thr322Ile	E_0.064Ctx_13a	0.787933	pnp p.Val423fs, spoT p.Trp339Leu, ftsI p.Ala530Ser, ftsI p.Thr443Ala, ftsI p.Thr322Ile	0.000386827
	E_0.125Ctx_19a	0.635054	pnp p.Val423fs, spoT p.Trp339Leu, ftsA p.Arg256Trp, ftsI p.Ala530Ser, ftsI p.Thr443Ala, ftsI p.Thr322Ile	E_0.064Ctx_15a	0.771514	pnp p.Val423fs, spoT p.Trp339Leu, ftsI p.Ala530Ser, ftsI p.Thr443Ala, ftsI p.Thr322Ile	0.000962403
Cro.1	E_0.016Cro.1_05b	0.697156	ompP2 p.Val353fs	E_0.004Cro.1_02b	0.796959	ompP2 p.Val353fs	0.0813715
Cro.2	E_0.016Cro.2_07c	0.829133	rpoB p.Gly154Asp, ftsI p.Asp551Tyr	E_0.008Cro.2_05b	0.910752	ftsI p.Asp551Tyr	0.0052355
	E_0.016Cro.2_10a	0.831808	mltC p.Ala227Asp, ftsI p.Asp551Tyr	E_0.008Cro.2_05b	0.910752	ftsI p.Asp551Tyr	0.00561575
	E_0.016Cro.2_10a	0.831808	mltC p.Ala227Asp, ftsI p.Asp551Tyr	E_0.016Cro.2_07c	0.829133	rpoB p.Gly154Asp, ftsI p.Asp551Tyr	0.904128
	E_0.032Cro.2_11a	0.58368	kfiC p.Gln147fs, mltC p.Ala227Asp, spoT p.Gly148_Ser149del, ftsI p.Asp551Tyr	E_0.008Cro.2_05b	0.910752	ftsI p.Asp551Tyr	1.6345e-07
	E_0.032Cro.2_11a	0.58368	kfiC p.Gln147fs, mltC p.Ala227Asp, spoT p.Gly148_Ser149del, ftsI p.Asp551Tyr	E_0.016Cro.2_07c	0.829133	rpoB p.Gly154Asp, ftsI p.Asp551Tyr	8.30202e-07
	E_0.032Cro.2_11a	0.58368	kfiC p.Gln147fs, mltC p.Ala227Asp, spoT p.Gly148_Ser149del, ftsI p.Asp551Tyr	E_0.016Cro.2_10a	0.831808	mltC p.Ala227Asp, ftsI p.Asp551Tyr	8.30202e-07
	E_0.032Cro.2_13b	0.575631	kfiC p.Gln147fs, mltC p.Ala227Asp, spoT p.Gly148_Ser149del, ftsI p.Asp551Tyr	E_0.008Cro.2_05b	0.910752	ftsI p.Asp551Tyr	1.6345e-07
	E_0.032Cro.2_13b	0.575631	kfiC p.Gln147fs, mltC p.Ala227Asp, spoT p.Gly148_Ser149del, ftsI p.Asp551Tyr	E_0.016Cro.2_07c	0.829133	rpoB p.Gly154Asp, ftsI p.Asp551Tyr	8.30202e-07
	E_0.032Cro.2_13b	0.575631	kfiC p.Gln147fs, mltC p.Ala227Asp, spoT p.Gly148_Ser149del, ftsI p.Asp551Tyr	E_0.016Cro.2_10a	0.831808	mltC p.Ala227Asp, ftsI p.Asp551Tyr	8.30202e-07
	E_0.032Cro.2_13b	0.575631	kfiC p.Gln147fs, mltC p.Ala227Asp, spoT p.Gly148_Ser149del, ftsI p.Asp551Tyr	E_0.032Cro.2_11a	0.58368	kfiC p.Gln147fs, mltC p.Ala227Asp, spoT p.Gly148_Ser149del, ftsI p.Asp551Tyr	0.797607
Cro.3	E_0.016Cro.3_05b	0.883551	ompP2 p.Thr126fs	E_0.008Cro.3_03b	0.822745	ompP2 p.Gly354fs	0.0298089
	E_0.032Cro.3_07a	0.708222	pnp p.Glu580fs, ompP2 p.Thr126fs	E_0.008Cro.3_03b	0.822745	ompP2 p.Gly354fs	0.000828705
	E_0.032Cro.3_07a	0.708222	pnp p.Glu580fs, ompP2 p.Thr126fs	E_0.016Cro.3_05b	0.883551	ompP2 p.Thr126fs	4.80181e-05
	E_0.032Cro.3_09a	0.751108	pnp p.Glu220*, ompP2 p.Thr126fs	E_0.008Cro.3_03b	0.822745	ompP2 p.Gly354fs	0.013739
	E_0.032Cro.3_09a	0.751108	pnp p.Glu220*, ompP2 p.Thr126fs	E_0.016Cro.3_05b	0.883551	ompP2 p.Thr126fs	0.000352004
	E_0.032Cro.3_09a	0.751108	pnp p.Glu220*, ompP2 p.Thr126fs	E_0.032Cro.3_07a	0.708222	pnp p.Glu580fs, ompP2 p.Thr126fs	0.101569
	E_0.032Cro.3_11b	0.910276	ompP2 p.Thr126fs, Rd_08000 p.Glu220fs	E_0.008Cro.3_03b	0.822745	ompP2 p.Gly354fs	0.00552056
	E_0.032Cro.3_11b	0.910276	ompP2 p.Thr126fs, Rd_08000 p.Glu220fs	E_0.016Cro.3_05b	0.883551	ompP2 p.Thr126fs	0.288999
	E_0.032Cro.3_11b	0.910276	ompP2 p.Thr126fs, Rd_08000 p.Glu220fs	E_0.032Cro.3_07a	0.708222	pnp p.Glu580fs, ompP2 p.Thr126fs	2.23111e-05
	E_0.032Cro.3_11b	0.910276	ompP2 p.Thr126fs, Rd_08000 p.Glu220fs	E_0.032Cro.3_09a	0.751108	pnp p.Glu220*, ompP2 p.Thr126fs	8.35148e-05
	E_0.032Cro.3_13a	0.832442	pnp p.Gln505Lys, ompP2 p.Thr126fs, Rd_08000 p.Glu220fs	E_0.008Cro.3_03b	0.822745	ompP2 p.Gly354fs	0.68199
	E_0.032Cro.3_13a	0.832442	pnp p.Gln505Lys, ompP2 p.Thr126fs, Rd_08000 p.Glu220fs	E_0.016Cro.3_05b	0.883551	ompP2 p.Thr126fs	0.0587851
	E_0.032Cro.3_13a	0.832442	pnp p.Gln505Lys, ompP2 p.Thr126fs, Rd_08000 p.Glu220fs	E_0.032Cro.3_07a	0.708222	pnp p.Glu580fs, ompP2 p.Thr126fs	0.000497184
	E_0.032Cro.3_13a	0.832442	pnp p.Gln505Lys, ompP2 p.Thr126fs, Rd_08000 p.Glu220fs	E_0.032Cro.3_09a	0.751108	pnp p.Glu220*, ompP2 p.Thr126fs	0.00789443
	E_0.032Cro.3_13a	0.832442	pnp p.Gln505Lys, ompP2 p.Thr126fs, Rd_08000 p.Glu220fs	E_0.032Cro.3_11b	0.910276	ompP2 p.Thr126fs, Rd_08000 p.Glu220fs	0.00928171

## Sheet: Suppl_Table6
Supplemantary Table S6: Correlation between fitness and MIC for ampicillin (Amp), cefotaxime (Ctx), and ceftriaxone (Cro) calculated using a permutation test.
Antibiotic	observed correlation	p-value
Amp	0.0991237	0.6168
Ctx	-0.448036	0.0187
Cro	0.0464328	0.8148
